# Supplementary material for: 2-(1H-Benzotriazol-1-yl)-1-(3-bromo­benzo­yl)ethyl benzoate
Source: Acta Crystallogr Sect E Struct Rep Online. 2009 Jan 28;65(Pt 2):o392. doi: 10.1107/S1600536809002608 (PMC2968290; doi:10.1107/S1600536809002608)
Supplement: Supplementary file 2 [file e-65-0o392-Isup2.hkl]

# 
# h,k,l, Fc-squared, Fo-squared, sigma(Fo-squared) and status flag 
# 
data_I
_shelx_title ' r022m in P-1' 
_shelx_refln_list_code          4 
_shelx_F_calc_maximum      144.36 
_exptl_crystal_F_000       456.00 
_reflns_d_resolution_high  0.8096 
 
loop_ 
 _symmetry_equiv_pos_as_xyz 
 'x, y, z' 
 '-x, -y, -z' 
 
_cell_length_a     6.4390 
_cell_length_b     8.8267 
_cell_length_c    17.4297 
_cell_angle_alpha  88.589 
_cell_angle_beta   85.024 
_cell_angle_gamma  83.087 
 
_shelx_F_squared_multiplier     1.000 
 
loop_ 
 _refln_index_h 
 _refln_index_k 
 _refln_index_l 
 _refln_F_squared_calc 
 _refln_F_squared_meas 
 _refln_F_squared_sigma 
 _refln_observed_status 
   1   0   0      525.15      559.05     10.11 o 
   2   0   0      133.43      138.91      2.44 o 
   3   0   0      793.04      814.03     10.50 o 
   4   0   0      251.13      234.86      7.68 o 
   5   0   0      100.38       88.07      5.62 o 
   6   0   0      235.04      222.09      9.33 o 
   7   0   0       10.62       11.78      4.85 o 
  -7   1   0       73.41       59.44      7.68 o 
  -6   1   0       63.25       64.97      4.30 o 
  -5   1   0      552.95      559.48     13.95 o 
  -4   1   0       34.85       37.40      2.00 o 
  -3   1   0      169.05      190.74      6.50 o 
  -2   1   0     1529.88     1640.70     19.46 o 
  -1   1   0    18079.96    18971.28    223.89 o 
   0   1   0      614.04      652.46      7.95 o 
   1   1   0     2856.69     2985.65     34.24 o 
   2   1   0      585.54      633.57     12.75 o 
   3   1   0      485.20      437.76     10.39 o 
   4   1   0        5.50        3.76      2.32 o 
   5   1   0      113.82      109.24      6.54 o 
   6   1   0       52.14       62.00      5.76 o 
   7   1   0        0.01       -3.76      3.76 o 
  -7   2   0       12.43       16.11      5.59 o 
  -6   2   0      125.58      129.34      9.25 o 
  -5   2   0      112.93      106.08      9.25 o 
  -4   2   0       60.05       57.87      3.11 o 
  -3   2   0      517.95      549.55      6.99 o 
  -2   2   0       46.61       33.66      1.37 o 
  -1   2   0      145.55      143.64      2.23 o 
   0   2   0     4401.69     4729.46     53.53 o 
   1   2   0       40.32       37.09      1.51 o 
   2   2   0     1304.64     1409.39     17.03 o 
   3   2   0      197.17      215.40      7.11 o 
   4   2   0      286.57      293.48      9.42 o 
   5   2   0      420.37      390.14     11.82 o 
   6   2   0       88.53       78.84      6.54 o 
   7   2   0        1.64        4.07      4.58 o 
  -7   3   0        3.32       14.02      6.31 o 
  -6   3   0       20.18       14.76      5.19 o 
  -5   3   0       30.04       23.68      4.73 o 
  -4   3   0        5.08        4.37      1.93 o 
  -3   3   0      452.93      419.71      5.94 o 
  -2   3   0        1.05        0.03      1.16 o 
  -1   3   0      450.52      473.11     11.47 o 
   0   3   0     1516.85     1654.58     22.92 o 
   1   3   0      111.25      111.11      2.70 o 
   2   3   0       64.06       61.67      2.23 o 
   3   3   0     2425.07     2622.14     31.06 o 
   4   3   0      369.01      338.36     10.49 o 
   5   3   0      201.14      192.90      8.78 o 
   6   3   0      181.98      182.87      9.61 o 
   7   3   0       21.50       26.94      5.83 o 
  -6   4   0        1.84        1.81      5.15 o 
  -5   4   0        8.48       10.26      4.85 o 
  -4   4   0      575.94      574.39     10.74 o 
  -3   4   0      244.33      253.38      6.25 o 
  -2   4   0      660.34      694.97     12.31 o 
  -1   4   0     1934.03     1997.87     33.51 o 
   0   4   0      780.46      849.47     11.43 o 
   1   4   0     1189.51     1260.96     16.15 o 
   2   4   0     3583.48     3879.62     80.50 o 
   3   4   0      198.71      203.74      6.14 o 
   4   4   0       70.68       59.30      5.04 o 
   5   4   0     1137.91     1185.09     26.56 o 
   6   4   0       95.60      100.67      7.49 o 
   7   4   0       11.87       11.53      5.32 o 
  -6   5   0       13.44       12.96      6.14 o 
  -5   5   0       68.34       69.15      7.54 o 
  -4   5   0      545.52      553.84     11.04 o 
  -3   5   0      288.89      297.87      7.33 o 
  -2   5   0     1027.22     1034.31     15.83 o 
  -1   5   0      205.16      180.20      3.87 o 
   0   5   0      737.86      735.32     10.69 o 
   1   5   0     1304.40     1328.65     17.44 o 
   2   5   0       44.89       52.18      2.61 o 
   3   5   0      126.65      123.55      3.86 o 
   4   5   0      879.67      895.98     20.90 o 
   5   5   0      214.28      209.95      9.39 o 
   6   5   0        0.07        5.02      4.54 o 
   7   5   0        6.15        4.64      5.47 o 
  -6   6   0        1.89        4.92      6.21 o 
  -5   6   0       56.46       65.16      8.21 o 
  -4   6   0      130.81      123.71      5.73 o 
  -3   6   0        2.03        2.91      2.88 o 
  -2   6   0        3.92        2.30      2.43 o 
  -1   6   0      275.05      283.94      9.54 o 
   0   6   0      597.56      599.05      9.66 o 
   1   6   0        6.80        9.07      1.77 o 
   2   6   0      149.50      135.50      4.31 o 
   3   6   0      285.26      303.14      6.65 o 
   4   6   0       42.56       54.93      5.64 o 
   5   6   0        0.22        0.63      4.01 o 
   6   6   0       21.61       29.00      5.97 o 
   7   6   0        9.61       17.88      6.46 o 
  -5   7   0        7.56        7.96      6.18 o 
  -4   7   0        1.84        0.32      5.47 o 
  -3   7   0       91.41       98.79      5.49 o 
  -2   7   0       17.91       20.89      6.85 o 
  -1   7   0      156.19      150.09      7.89 o 
   0   7   0       89.36       88.22      6.31 o 
   1   7   0       75.99       73.65      3.63 o 
   2   7   0      446.85      446.18      8.65 o 
   3   7   0       99.58      103.31      4.43 o 
   4   7   0       94.65       86.31      6.67 o 
   5   7   0       11.14       10.43      4.94 o 
   6   7   0        7.27       15.22      5.95 o 
  -4   8   0        6.13       17.37      5.21 o 
  -3   8   0        3.28        4.98      4.67 o 
  -2   8   0       21.62       19.78      4.85 o 
  -1   8   0        0.17        1.50      3.99 o 
   0   8   0       11.37       15.39      4.09 o 
   1   8   0      447.08      465.67     13.89 o 
   2   8   0        9.13        8.79      2.63 o 
   3   8   0       67.57       56.30      5.62 o 
   4   8   0       65.23       67.84      6.61 o 
   5   8   0       11.33        9.77      5.26 o 
   6   8   0        2.84        0.95      5.32 o 
  -3   9   0        5.53        4.01      4.85 o 
  -2   9   0        0.01       -2.13      4.16 o 
  -1   9   0       34.78       44.54      6.19 o 
   0   9   0      107.87      118.27      8.65 o 
   1   9   0       49.77       49.97      6.10 o 
   2   9   0       38.21       40.47      5.66 o 
   3   9   0      120.85      142.97      8.82 o 
   4   9   0       51.01       46.95      6.56 o 
   5   9   0        8.27        9.67      5.74 o 
  -2  10   0        4.29       11.44      5.91 o 
  -1  10   0       37.32       41.77      6.59 o 
   0  10   0       59.19       62.38      7.43 o 
   1  10   0       27.28       28.48      6.10 o 
   2  10   0       38.96       47.75      6.44 o 
  -2 -10   1      139.77      163.55      9.54 o 
  -1 -10   1       22.61       30.12      5.85 o 
   0 -10   1        0.31        0.72      4.52 o 
   1 -10   1        1.04        2.83      4.88 o 
   2 -10   1        1.08        4.35      5.05 o 
  -5  -9   1        7.61        1.60      5.55 o 
  -4  -9   1       14.56       20.22      5.59 o 
  -3  -9   1       59.47       53.74      6.48 o 
  -2  -9   1      213.90      198.07      9.37 o 
  -1  -9   1       58.44       68.69      6.61 o 
   0  -9   1        3.72        7.05      4.54 o 
   1  -9   1        0.88        5.05      4.43 o 
   2  -9   1       12.03       17.58      5.62 o 
   3  -9   1       19.41       27.93      6.27 o 
  -5  -8   1       49.50       48.42      6.84 o 
  -4  -8   1       16.63       11.80      4.71 o 
  -3  -8   1      228.54      199.36      9.35 o 
  -2  -8   1       51.11       54.08      3.76 o 
  -1  -8   1      181.84      173.92      8.32 o 
   0  -8   1       36.42       35.69      5.02 o 
   1  -8   1        4.21        4.62      3.80 o 
   2  -8   1       75.01       75.78      6.54 o 
   3  -8   1        7.45       16.63      4.83 o 
   4  -8   1        1.70       -3.80      4.07 o 
  -6  -7   1       38.27       46.84      7.05 o 
  -5  -7   1       36.75       35.08      5.61 o 
  -4  -7   1        0.62        1.14      3.44 o 
  -3  -7   1       94.46       94.72      5.15 o 
  -2  -7   1      435.68      457.87      8.89 o 
  -1  -7   1      249.17      250.24      6.20 o 
   0  -7   1        0.35       -2.09      2.57 o 
   1  -7   1      491.13      534.50     14.90 o 
   2  -7   1       11.16        2.11      3.12 o 
   3  -7   1       43.47       50.22      5.57 o 
   4  -7   1        3.48        3.95      3.90 o 
   5  -7   1       18.53       19.13      5.30 o 
  -7  -6   1        8.25       12.83      6.52 o 
  -6  -6   1      119.82      106.77      8.59 o 
  -5  -6   1       29.86       26.24      5.04 o 
  -4  -6   1      414.13      436.73     13.59 o 
  -3  -6   1      362.90      341.10     12.09 o 
  -2  -6   1      374.08      364.88     13.63 o 
  -1  -6   1       73.05       63.52      3.28 o 
   0  -6   1     1150.54     1182.22     16.40 o 
   1  -6   1      525.47      545.86     13.99 o 
   2  -6   1        7.75        7.10      2.30 o 
   3  -6   1        2.62        5.76      4.66 o 
   4  -6   1       76.14       72.97      4.64 o 
   5  -6   1        0.10        1.08      5.05 o 
   6  -6   1        0.11       -5.45      5.45 o 
  -7  -5   1       28.21       43.42      7.13 o 
  -6  -5   1        1.72        0.38      4.18 o 
  -5  -5   1      170.76      160.49      8.68 o 
  -4  -5   1      151.93      141.26      7.64 o 
  -3  -5   1      151.43      137.10      6.73 o 
  -2  -5   1        2.76        0.92      1.60 o 
  -1  -5   1     2918.42     3111.55     37.26 o 
   0  -5   1     1268.65     1426.82     18.59 o 
   1  -5   1       65.49       63.99      2.61 o 
   2  -5   1      143.24      140.21      4.78 o 
   3  -5   1      242.24      251.32     10.86 o 
   4  -5   1       52.20       52.58      3.83 o 
   5  -5   1       77.84       83.65      7.81 o 
   6  -5   1        0.30        0.91      5.59 o 
  -7  -4   1        0.00        1.69      4.85 o 
  -6  -4   1      124.22      107.68      7.92 o 
  -5  -4   1       33.76       38.93      5.21 o 
  -4  -4   1       29.66       36.98      4.14 o 
  -3  -4   1       29.34       20.35      1.74 o 
  -2  -4   1     2503.13     2776.22     33.21 o 
  -1  -4   1       18.39       13.41      1.40 o 
   0  -4   1      681.47      710.37     10.05 o 
   1  -4   1      744.20      706.45     10.64 o 
   2  -4   1     1014.54     1102.39     15.81 o 
   3  -4   1       80.14       78.12      3.73 o 
   4  -4   1      785.84      778.26     20.57 o 
   5  -4   1       40.91       34.15      5.72 o 
   6  -4   1        0.16        1.94      4.71 o 
  -7  -3   1       47.19       54.61      6.78 o 
  -6  -3   1      127.08      126.02      8.17 o 
  -5  -3   1       26.32       15.14      4.14 o 
  -4  -3   1      138.59      125.18      6.31 o 
  -3  -3   1     1137.89     1146.75     14.63 o 
  -2  -3   1        5.90        5.01      1.00 o 
  -1  -3   1     1457.34     1482.89     18.13 o 
   0  -3   1     1280.13     1405.84     23.46 o 
   1  -3   1      679.56      701.73      8.06 o 
   2  -3   1      252.91      273.96      5.50 o 
   3  -3   1      430.29      409.22      5.87 o 
   4  -3   1       83.85       85.16      2.92 o 
   5  -3   1        0.05       -3.10      3.10 o 
   6  -3   1        9.27        8.99      4.98 o 
   7  -3   1        6.58        8.63      5.61 o 
  -7  -2   1       14.05       13.85      5.02 o 
  -6  -2   1        4.42        2.41      3.50 o 
  -5  -2   1      193.99      189.60      8.38 o 
  -4  -2   1      198.58      197.92      7.56 o 
  -3  -2   1      262.48      264.14      7.92 o 
  -2  -2   1      217.41      187.35      7.60 o 
  -1  -2   1     5989.38     6423.18     72.34 o 
   0  -2   1      318.12      324.20      4.77 o 
   1  -2   1     6906.02     7469.11     92.95 o 
   2  -2   1     1502.06     1605.22     20.44 o 
   3  -2   1       70.36       50.99      1.96 o 
   4  -2   1       58.67       55.78      2.37 o 
   5  -2   1      114.80      113.08      4.61 o 
   6  -2   1      167.95      170.69     10.18 o 
   7  -2   1       14.39        6.84      5.59 o 
  -7  -1   1        0.82        2.58      4.33 o 
  -6  -1   1      200.24      204.69      9.29 o 
  -5  -1   1      260.94      254.20      9.20 o 
  -4  -1   1       12.61       11.84      2.51 o 
  -3  -1   1      148.24      129.34      5.00 o 
  -2  -1   1     3160.80     3342.96     56.23 o 
  -1  -1   1     4523.45     4789.99    100.84 o 
   0  -1   1      214.80      225.56      3.26 o 
   1  -1   1     6854.20     7561.73    117.20 o 
   2  -1   1     1256.56     1251.09     21.42 o 
   3  -1   1       66.21       65.83      2.32 o 
   4  -1   1      954.82      946.77     12.82 o 
   5  -1   1      472.68      464.51     12.41 o 
   6  -1   1       22.20       11.72      3.61 o 
   7  -1   1       24.83       24.08      5.62 o 
  -7   0   1       24.22       25.04      5.78 o 
  -6   0   1      342.78      350.39     11.63 o 
  -5   0   1      214.28      193.42      7.71 o 
  -4   0   1      457.43      470.48     11.72 o 
  -3   0   1     1170.08     1205.28     14.82 o 
  -2   0   1      698.65      760.31      9.48 o 
  -1   0   1      370.49      350.79      6.75 o 
   1   0   1       15.51       11.59      0.93 o 
   2   0   1       28.57       25.65      1.14 o 
   3   0   1     2265.90     2374.33     27.97 o 
   4   0   1      138.81      115.92      3.05 o 
   5   0   1       64.12       60.52      4.75 o 
   6   0   1       51.88       51.48      5.45 o 
   7   0   1       20.25       17.22      4.75 o 
  -7   1   1       32.89       25.46      6.02 o 
  -6   1   1       15.13       12.69      4.60 o 
  -5   1   1      216.96      222.64      6.27 o 
  -4   1   1      551.60      572.67      8.49 o 
  -3   1   1      491.34      543.17      7.73 o 
  -2   1   1     6300.97     6695.79     75.31 o 
  -1   1   1     2588.67     2786.84     26.86 o 
   0   1   1      162.89      151.25      3.27 o 
   1   1   1      285.96      286.85      3.99 o 
   2   1   1     1535.33     1626.05     19.29 o 
   3   1   1        7.41       12.03      1.16 o 
   4   1   1       94.01       92.71      4.90 o 
   5   1   1      245.43      241.95      8.99 o 
   6   1   1        2.61        3.84      3.84 o 
   7   1   1        2.29        7.66      4.35 o 
  -7   2   1        3.76        4.86      4.98 o 
  -6   2   1        1.29        1.96      4.41 o 
  -5   2   1      168.05      151.65      8.72 o 
  -4   2   1      103.95       99.89      2.84 o 
  -3   2   1     1412.57     1567.47     16.53 o 
  -2   2   1      711.69      738.63     14.79 o 
  -1   2   1      617.15      647.21      9.09 o 
   0   2   1      119.93      142.09      2.44 o 
   1   2   1      453.88      485.21      6.64 o 
   2   2   1      691.33      683.46      9.04 o 
   3   2   1      154.19      140.61      6.08 o 
   4   2   1      731.31      756.19     17.20 o 
   5   2   1       10.18        9.23      3.55 o 
   6   2   1       50.77       49.50      5.62 o 
   7   2   1        4.36        9.71      4.79 o 
  -7   3   1        5.96        3.42      6.08 o 
  -6   3   1       25.75       17.14      5.83 o 
  -5   3   1        0.13        0.99      3.99 o 
  -4   3   1       82.59       89.10      3.89 o 
  -3   3   1      912.66      949.77     10.95 o 
  -2   3   1        9.82        7.18      0.81 o 
  -1   3   1      560.24      549.98      6.44 o 
   0   3   1     2568.88     2708.87     31.48 o 
   1   3   1      178.21      177.53      3.50 o 
   2   3   1        9.36       14.45      2.28 o 
   3   3   1     1989.95     2090.05     25.30 o 
   4   3   1      825.96      832.35     18.93 o 
   5   3   1      116.71      122.45      7.37 o 
   6   3   1      186.33      204.21      9.94 o 
   7   3   1       35.30       50.70      6.71 o 
  -6   4   1        0.08       -1.03      5.02 o 
  -5   4   1      109.13      113.99      8.74 o 
  -4   4   1      230.81      239.95      9.67 o 
  -3   4   1        6.08        8.51      2.09 o 
  -2   4   1      680.52      721.89      8.52 o 
  -1   4   1     2460.28     2641.39     26.58 o 
   0   4   1      181.11      178.95      3.65 o 
   1   4   1      426.23      391.62      6.45 o 
   2   4   1     1165.64     1174.63     15.46 o 
   3   4   1     1261.19     1279.26     16.78 o 
   4   4   1        2.70        3.48      2.70 o 
   5   4   1      396.57      379.63     12.71 o 
   6   4   1       14.72        6.54      4.24 o 
   7   4   1        0.12        2.24      4.67 o 
  -6   5   1       65.60       59.99      8.38 o 
  -5   5   1       49.45       36.46      6.56 o 
  -4   5   1      220.68      207.34      7.60 o 
  -3   5   1       17.60       17.73      2.64 o 
  -2   5   1     1213.31     1323.35     19.30 o 
  -1   5   1      336.14      351.48      8.20 o 
   0   5   1       74.22       60.12      2.56 o 
   1   5   1     1011.94     1116.91     15.08 o 
   2   5   1      464.20      495.74      8.29 o 
   3   5   1      193.57      174.31      4.59 o 
   4   5   1      265.13      260.59      9.67 o 
   5   5   1      152.08      128.96      8.08 o 
   6   5   1        6.83       -0.91      4.35 o 
   7   5   1        5.96       14.57      5.78 o 
  -6   6   1        2.70       10.72      6.69 o 
  -5   6   1       37.42       30.50      6.31 o 
  -4   6   1       48.34       49.89      4.21 o 
  -3   6   1      356.06      348.46      8.67 o 
  -2   6   1       31.50       31.43      3.13 o 
  -1   6   1        9.80        9.22      3.19 o 
   0   6   1      238.65      239.69      5.28 o 
   1   6   1      582.30      622.68      9.94 o 
   2   6   1      107.70       93.81      3.76 o 
   3   6   1      320.30      330.64      6.98 o 
   4   6   1        0.97        4.54      3.71 o 
   5   6   1        2.54        1.25      4.07 o 
   6   6   1       18.57       16.44      5.19 o 
   7   6   1       13.02       16.82      6.25 o 
  -5   7   1       16.18       19.61      7.07 o 
  -4   7   1       79.93       60.85      4.96 o 
  -3   7   1      135.30      122.95      6.09 o 
  -2   7   1      250.50      262.94      8.05 o 
  -1   7   1       47.13       51.04      4.92 o 
   0   7   1      155.12      151.31      7.62 o 
   1   7   1      122.25      114.31      7.96 o 
   2   7   1      165.28      159.30     10.17 o 
   3   7   1       89.03       94.64      4.33 o 
   4   7   1       59.42       62.69      5.87 o 
   5   7   1       82.61       95.60      8.00 o 
   6   7   1       14.88       30.69      6.54 o 
  -4   8   1        0.10        2.64      4.81 o 
  -3   8   1       53.28       48.19      6.29 o 
  -2   8   1      220.85      216.22      9.90 o 
  -1   8   1       59.54       56.87      5.93 o 
   0   8   1      121.96      110.06      7.14 o 
   1   8   1      352.50      371.27     12.22 o 
   2   8   1       12.70       12.07      2.56 o 
   3   8   1        8.96        6.33      2.71 o 
   4   8   1      181.51      178.65      9.50 o 
   5   8   1        3.43        8.42      5.32 o 
   6   8   1        4.89       -1.22      4.90 o 
  -3   9   1       43.38       28.77      6.35 o 
  -2   9   1       23.49       35.69      6.10 o 
  -1   9   1      206.16      204.84     10.55 o 
   0   9   1      133.15      134.82      9.03 o 
   1   9   1       87.32       88.89      7.43 o 
   2   9   1       92.61       87.27      6.99 o 
   4   9   1       17.18       18.34      5.34 o 
   5   9   1       15.11       12.37      5.80 o 
  -2  10   1       63.93       69.53      7.62 o 
  -1  10   1       21.19       27.84      6.56 o 
   0  10   1        3.66        5.91      5.34 o 
   1  10   1        0.95        1.69      4.86 o 
   2  10   1        9.83       14.02      5.15 o 
  -2 -10   2       72.12       80.57      7.22 o 
  -1 -10   2        2.71        1.05      4.52 o 
   0 -10   2       18.95        9.10      5.28 o 
   1 -10   2       20.94       21.30      6.21 o 
   2 -10   2        7.18       11.69      5.51 o 
  -5  -9   2        3.00        0.57      5.30 o 
  -4  -9   2       28.93       27.67      6.10 o 
  -3  -9   2       18.75       26.20      5.32 o 
  -2  -9   2        1.14       -2.70      3.61 o 
  -1  -9   2       33.40       37.45      5.70 o 
   0  -9   2       23.41       21.83      5.00 o 
   1  -9   2        2.14        0.82      4.54 o 
   2  -9   2        1.93        0.55      4.73 o 
   3  -9   2       43.41       38.36      6.80 o 
  -5  -8   2       42.38       40.17      6.33 o 
  -4  -8   2       17.23       20.37      5.26 o 
  -3  -8   2        0.97       -3.29      3.71 o 
  -2  -8   2        0.80        0.05      2.31 o 
  -1  -8   2        3.43       -0.40      3.48 o 
   0  -8   2      197.77      215.54      9.65 o 
   1  -8   2       64.66       49.50      5.87 o 
   2  -8   2      169.41      161.65      8.70 o 
   3  -8   2       35.72       43.84      6.33 o 
   4  -8   2        9.72        9.60      4.83 o 
  -6  -7   2       29.40       38.63      6.46 o 
  -5  -7   2      115.25      114.54      8.70 o 
  -4  -7   2       35.71       32.83      4.92 o 
  -3  -7   2        2.51        2.45      3.50 o 
  -2  -7   2      106.23      105.45      4.49 o 
  -1  -7   2      493.99      482.35     20.05 o 
   0  -7   2      244.15      255.31      9.23 o 
   1  -7   2      600.28      583.98     15.54 o 
   2  -7   2      197.27      197.60      9.12 o 
   3  -7   2       36.51       19.57      4.73 o 
   4  -7   2       18.83       15.51      4.79 o 
   5  -7   2       34.39       38.44      5.91 o 
  -6  -6   2       88.42       80.15      7.94 o 
  -5  -6   2       22.00       16.78      4.64 o 
  -4  -6   2       25.21       21.43      4.54 o 
  -3  -6   2      345.97      305.05      6.62 o 
  -2  -6   2      284.38      260.73      6.00 o 
  -1  -6   2      535.06      508.51      8.85 o 
   0  -6   2      364.41      328.47      6.78 o 
   1  -6   2      384.25      352.61     10.60 o 
   2  -6   2       26.15       20.45      2.81 o 
   3  -6   2      350.26      355.57     10.76 o 
   4  -6   2       16.60        7.53      3.93 o 
   5  -6   2       13.57        8.90      3.36 o 
   6  -6   2       13.26        3.61      5.78 o 
  -7  -5   2       39.51       47.56      7.56 o 
  -6  -5   2       25.15       30.50      5.89 o 
  -5  -5   2       92.27      107.25      7.70 o 
  -4  -5   2      520.35      544.68     15.13 o 
  -3  -5   2       19.76       13.27      1.78 o 
  -2  -5   2      632.78      600.01      9.54 o 
  -1  -5   2      408.52      365.56      6.79 o 
   0  -5   2       11.55       10.78      1.66 o 
   1  -5   2        3.65        4.56      1.35 o 
   2  -5   2      132.99      123.36      3.31 o 
   3  -5   2       14.98       14.51      2.48 o 
   4  -5   2      135.25      120.89      9.92 o 
   5  -5   2       71.21       74.54      7.37 o 
   6  -5   2       14.83       15.37      6.18 o 
  -7  -4   2        3.82        8.55      5.51 o 
  -6  -4   2       58.22       51.30      6.40 o 
  -5  -4   2       83.30       67.40      5.87 o 
  -4  -4   2      877.65      911.07     21.00 o 
  -3  -4   2      448.10      436.52      7.19 o 
  -2  -4   2      904.96      903.92     12.44 o 
  -1  -4   2      123.42      130.66      3.50 o 
   0  -4   2       41.03       33.04      3.73 o 
   1  -4   2       88.78      114.78      3.87 o 
   2  -4   2       60.75       60.36      2.28 o 
   3  -4   2       62.90       58.94      3.17 o 
   4  -4   2      204.53      201.90      5.99 o 
   5  -4   2       84.02       95.88      7.89 o 
   6  -4   2        0.96        6.76      5.24 o 
  -7  -3   2       35.66       42.60      6.56 o 
  -6  -3   2        2.83        5.91      4.14 o 
  -5  -3   2      594.76      599.29     16.21 o 
  -4  -3   2      245.66      258.69      8.95 o 
  -3  -3   2      251.32      220.22      4.09 o 
  -2  -3   2       56.78       54.89      2.20 o 
  -1  -3   2     1170.27     1179.40     14.90 o 
   0  -3   2     1245.39     1257.75     22.85 o 
   1  -3   2     3134.38     3446.37     40.93 o 
   2  -3   2      618.34      680.99     11.77 o 
   3  -3   2      505.60      501.52      8.75 o 
   4  -3   2      387.93      387.89      7.99 o 
   5  -3   2       27.90       19.72      4.35 o 
   6  -3   2       67.97       74.11      7.56 o 
   7  -3   2        4.78        7.22      5.76 o 
  -7  -2   2       55.80       64.36      6.78 o 
  -6  -2   2        9.10        4.12      3.88 o 
  -5  -2   2      234.37      240.75      9.31 o 
  -4  -2   2      682.48      674.46     15.90 o 
  -3  -2   2       63.23       59.80      3.84 o 
  -2  -2   2      496.45      442.04     11.37 o 
  -1  -2   2     9164.56     9558.31    107.96 o 
   0  -2   2     2574.61     2811.90     32.58 o 
   1  -2   2     1252.60     1408.40     14.36 o 
   2  -2   2     2655.62     2890.66     47.11 o 
   3  -2   2      713.65      692.15      9.95 o 
   4  -2   2      194.68      181.22      4.50 o 
   5  -2   2      134.85      142.21      6.65 o 
   6  -2   2       34.02       35.15      5.57 o 
   7  -2   2        1.69       -1.01      4.60 o 
  -7  -1   2       12.10       12.00      3.78 o 
  -6  -1   2       90.98       95.31      6.86 o 
  -5  -1   2      550.51      568.76     14.82 o 
  -4  -1   2       14.68       16.57      2.96 o 
  -3  -1   2     4198.57     4589.90     77.41 o 
  -2  -1   2     3314.06     3437.64     57.84 o 
  -1  -1   2       70.53       58.68      1.48 o 
   0  -1   2      259.83      286.64      4.14 o 
   1  -1   2       25.06       24.36      1.18 o 
   2  -1   2      951.31      982.71     17.16 o 
   3  -1   2     1231.67     1339.16     16.87 o 
   4  -1   2      816.28      856.54     12.05 o 
   5  -1   2        9.37        7.18      2.89 o 
   6  -1   2        0.97       -1.54      3.00 o 
  -7   0   2       38.82       50.37      7.01 o 
  -6   0   2      119.61       97.28     11.25 o 
  -5   0   2       18.27       13.19      3.31 o 
  -4   0   2     1481.03     1625.17     30.48 o 
  -3   0   2     1308.75     1394.63     21.34 o 
  -2   0   2      381.89      418.18      8.19 o 
  -1   0   2     1831.71     1788.39     22.50 o 
   0   0   2      167.92      170.41      2.66 o 
   1   0   2     5349.13     5488.45     85.41 o 
   2   0   2     1952.52     2003.58     23.61 o 
   3   0   2     3150.54     3340.89     38.83 o 
   4   0   2       22.26       33.87      3.30 o 
   5   0   2       62.14       63.24      4.98 o 
   6   0   2       10.32        9.92      3.86 o 
   7   0   2       13.49       21.22      5.00 o 
  -7   1   2        2.89       -1.50      4.24 o 
  -6   1   2        4.17        4.33      4.18 o 
  -5   1   2       25.54       33.17      6.96 o 
  -4   1   2      231.91      216.64      5.48 o 
  -3   1   2      168.92      216.12      3.59 o 
  -2   1   2      785.95      838.18      9.06 o 
  -1   1   2      315.82      311.22      3.70 o 
   0   1   2      673.27      713.61     12.62 o 
   1   1   2      908.81      904.67     11.05 o 
   2   1   2     5901.01     5886.52    101.41 o 
   3   1   2       18.62       21.93      1.27 o 
   4   1   2        0.99        0.82      1.94 o 
   5   1   2      351.58      363.58     11.29 o 
   6   1   2        9.81        9.37      3.91 o 
   7   1   2        6.02        4.83      4.43 o 
  -7   2   2        5.55        4.09      5.64 o 
  -6   2   2        2.08        1.14      4.52 o 
  -5   2   2       30.01       28.10      5.09 o 
  -4   2   2        3.60        3.91      1.26 o 
  -3   2   2      984.16     1046.37     11.67 o 
  -2   2   2     2322.60     2589.69     25.54 o 
  -1   2   2      173.58      192.16      3.91 o 
   0   2   2      897.97      945.35     19.96 o 
   1   2   2      526.58      516.69      7.56 o 
   2   2   2      864.53      886.15     11.40 o 
   3   2   2       41.67       36.30      1.66 o 
   4   2   2     1306.49     1287.40     25.96 o 
   5   2   2      431.15      447.94     12.96 o 
   6   2   2       37.30       36.54      5.30 o 
   7   2   2       35.55       29.43      5.66 o 
  -7   3   2        9.34       17.27      6.73 o 
  -6   3   2        0.27        2.89      4.58 o 
  -5   3   2       68.87       79.96      7.28 o 
  -4   3   2       92.20       95.83      4.13 o 
  -3   3   2     1508.27     1612.79     27.85 o 
  -2   3   2      173.06      192.76     10.78 o 
  -1   3   2     1678.69     1761.78     22.67 o 
   0   3   2     2083.39     2203.33     35.17 o 
   1   3   2      203.21      195.59      3.76 o 
   2   3   2     1886.34     2016.20     24.37 o 
   3   3   2      947.91      934.61     27.24 o 
   4   3   2      439.42      441.60     12.26 o 
   5   3   2       21.06       22.73      4.01 o 
   6   3   2       50.91       71.54      6.73 o 
   7   3   2       43.25       48.15      6.54 o 
  -6   4   2        4.85       10.83      5.83 o 
  -5   4   2       80.92       85.79      7.79 o 
  -4   4   2      116.62      117.87      4.94 o 
  -3   4   2        6.42        4.51      1.96 o 
  -2   4   2     1307.74     1336.51     18.75 o 
  -1   4   2     1122.92     1186.06     16.93 o 
   0   4   2      174.08      177.47      3.56 o 
   1   4   2     1787.87     1955.63     23.90 o 
   2   4   2     2570.82     2811.55     33.64 o 
   3   4   2       55.31       59.95      2.69 o 
   4   4   2       29.57       23.35      3.90 o 
   5   4   2      270.72      288.96     11.02 o 
   6   4   2       12.29        6.54      4.12 o 
   7   4   2        0.19       -0.08      4.47 o 
  -6   5   2       15.60       22.38      6.97 o 
  -5   5   2       38.28       20.56      5.59 o 
  -4   5   2        3.14        4.92      2.54 o 
  -3   5   2      420.01      395.28     12.45 o 
  -2   5   2      206.31      197.80      8.15 o 
  -1   5   2      206.97      207.23      5.81 o 
   0   5   2       53.13       50.97      2.28 o 
   1   5   2      758.80      795.71     11.48 o 
   2   5   2      372.41      411.36      7.38 o 
   3   5   2      130.73      122.82      4.02 o 
   4   5   2      182.67      192.51      8.47 o 
   5   5   2        1.50       -0.06      3.61 o 
   6   5   2        0.29        1.81      4.35 o 
   7   5   2       34.40       31.52      6.27 o 
  -5   6   2       12.67        5.55      5.59 o 
  -4   6   2       57.50       58.01      6.82 o 
  -3   6   2       67.18       64.53      4.39 o 
  -2   6   2       22.17       29.53      3.18 o 
  -1   6   2        5.46        7.16      2.91 o 
   0   6   2      120.31      107.57      6.10 o 
   1   6   2        2.92        3.15      1.63 o 
   2   6   2      176.44      172.99      4.85 o 
   3   6   2      181.68      177.29      5.15 o 
   4   6   2       50.82       59.97      5.61 o 
   5   6   2       12.91       20.73      4.96 o 
   6   6   2       67.02       79.26      7.49 o 
   7   6   2       31.33       39.60      6.99 o 
  -5   7   2       11.50        9.61      6.61 o 
  -4   7   2       21.10       25.27      4.05 o 
  -3   7   2       50.95       52.21      4.57 o 
  -2   7   2      130.50      127.35      6.04 o 
  -1   7   2       30.85       31.28      4.29 o 
   0   7   2       21.01       27.32      4.29 o 
   1   7   2      105.86      104.93      6.16 o 
   2   7   2      325.00      324.97     12.28 o 
   3   7   2       98.66      104.37      4.85 o 
   4   7   2       92.08       91.17      6.82 o 
   5   7   2      154.15      161.25      9.56 o 
   6   7   2       29.43       20.67      5.99 o 
  -4   8   2        2.20       -4.41      4.62 o 
  -3   8   2       13.94       11.73      3.83 o 
  -2   8   2       65.99       56.36      6.38 o 
  -1   8   2       42.48       50.64      5.81 o 
   0   8   2      101.63      120.55      7.92 o 
   1   8   2      222.56      243.37     10.03 o 
   2   8   2        1.45       -1.84      3.40 o 
   3   8   2      123.98      119.50      5.20 o 
   4   8   2       70.95       85.01      7.22 o 
   5   8   2        5.60       14.38      5.49 o 
   6   8   2       17.47       16.84      5.87 o 
  -3   9   2        4.01        5.05      5.42 o 
  -2   9   2        2.11       11.00      4.96 o 
  -1   9   2       53.44       62.71      7.14 o 
   0   9   2       91.99       95.67      7.73 o 
   1   9   2        9.86       12.45      4.58 o 
   2   9   2       53.01       57.29      6.12 o 
   4   9   2        6.42        1.24      4.86 o 
   5   9   2        0.19       -4.54      4.54 o 
  -2  10   2       10.04       10.64      5.59 o 
  -1  10   2        0.54       -3.40      5.09 o 
   0  10   2       21.03       24.47      6.19 o 
   1  10   2       11.00       19.34      5.99 o 
   2  10   2       17.08       26.24      5.85 o 
  -2 -10   3       21.81       24.19      5.38 o 
  -1 -10   3       21.57       17.61      5.34 o 
   0 -10   3        1.61        2.62      5.04 o 
   1 -10   3       76.72       83.40      8.28 o 
   2 -10   3        4.55        8.25      5.80 o 
  -4  -9   3       24.73       22.55      6.00 o 
  -3  -9   3       94.97       96.87      7.66 o 
  -2  -9   3        2.55        6.29      4.01 o 
  -1  -9   3        8.34       16.82      4.77 o 
   0  -9   3      151.41      165.96      9.44 o 
   1  -9   3       14.89       26.39      5.76 o 
   2  -9   3        2.06       -3.53      4.10 o 
   3  -9   3       16.17       10.37      5.83 o 
  -5  -8   3       26.14       21.03      6.02 o 
  -4  -8   3      117.45      121.36      8.68 o 
  -3  -8   3        5.67        5.55      4.16 o 
  -2  -8   3      121.90      108.34      4.99 o 
  -1  -8   3        6.62        8.36      2.58 o 
   0  -8   3      508.43      507.97     14.63 o 
   1  -8   3       24.80       19.12      4.83 o 
   2  -8   3       65.04       59.36      6.46 o 
   3  -8   3       49.37       61.70      6.80 o 
   4  -8   3        0.99        6.19      4.90 o 
  -6  -7   3       31.41       38.14      6.97 o 
  -5  -7   3       85.23       82.73      7.77 o 
  -4  -7   3       33.81       26.72      5.19 o 
  -3  -7   3      288.34      301.56     11.06 o 
  -2  -7   3       61.49       57.55      3.51 o 
  -1  -7   3      402.49      374.38      7.93 o 
   0  -7   3       83.70       76.36      3.87 o 
   1  -7   3      185.62      162.31      7.85 o 
   2  -7   3      415.89      406.18     13.04 o 
   3  -7   3       14.38       10.43      3.97 o 
   4  -7   3       10.13       13.68      4.71 o 
   5  -7   3       36.69       44.96      6.27 o 
  -6  -6   3       33.70       30.52      5.95 o 
  -5  -6   3       42.35       31.11      5.21 o 
  -4  -6   3      454.45      447.62     14.08 o 
  -3  -6   3      931.80      962.96     22.00 o 
  -2  -6   3        6.51        4.71      1.97 o 
  -1  -6   3      288.01      283.75      6.33 o 
   0  -6   3      463.89      439.99      8.35 o 
   1  -6   3      107.82      102.41      4.12 o 
   2  -6   3        1.17        2.22      2.85 o 
   3  -6   3      469.60      447.30     13.13 o 
   4  -6   3       21.53       20.48      4.41 o 
   5  -6   3        0.03        4.94      4.05 o 
  -7  -5   3        3.49        7.33      5.74 o 
  -6  -5   3        1.48       -1.81      4.58 o 
  -5  -5   3       70.82       77.18      6.50 o 
  -4  -5   3      480.21      456.53     13.64 o 
  -3  -5   3        3.83        3.74      1.60 o 
  -2  -5   3      242.88      254.59      5.57 o 
  -1  -5   3      787.37      821.17     12.05 o 
   0  -5   3       25.81       21.04      2.67 o 
   1  -5   3      320.50      313.92      5.43 o 
   2  -5   3      238.27      248.17      5.07 o 
   3  -5   3      103.94      111.76      5.49 o 
   4  -5   3       40.17       41.88      3.47 o 
   5  -5   3       20.46       23.05      4.43 o 
   6  -5   3       16.22       22.17      6.46 o 
  -7  -4   3        1.77        3.65      5.02 o 
  -6  -4   3       26.00       36.27      5.57 o 
  -5  -4   3        4.40        6.08      4.10 o 
  -4  -4   3        0.20       -1.29      2.95 o 
  -3  -4   3      470.44      475.87     18.86 o 
  -2  -4   3      967.79     1014.52     13.83 o 
  -1  -4   3      415.68      456.22      8.91 o 
   0  -4   3      576.06      604.32      9.24 o 
   1  -4   3      736.70      686.64      8.56 o 
   2  -4   3      763.17      792.84      9.70 o 
   3  -4   3      140.36      130.70      4.41 o 
   4  -4   3      116.74      116.16      4.81 o 
   5  -4   3      454.13      441.20     15.03 o 
   6  -4   3        7.44        8.91      5.30 o 
  -7  -3   3       13.05       14.14      5.49 o 
  -6  -3   3        8.08        7.75      4.47 o 
  -5  -3   3       43.45       42.32      5.21 o 
  -4  -3   3     1362.81     1396.60     28.48 o 
  -3  -3   3      665.95      619.36      9.22 o 
  -2  -3   3       60.57       60.71      5.78 o 
  -1  -3   3     2482.65     2824.64     33.30 o 
   0  -3   3      966.75      974.55     13.83 o 
   1  -3   3     4362.81     4640.01    116.17 o 
   2  -3   3      527.06      632.60      7.84 o 
   3  -3   3      816.61      841.77     12.77 o 
   4  -3   3      835.44      817.82     10.49 o 
   5  -3   3        5.21        5.57      3.90 o 
   6  -3   3       49.39       51.89      6.80 o 
   7  -3   3        3.64        0.08      5.45 o 
  -7  -2   3       43.29       38.04      6.08 o 
  -6  -2   3        2.26       10.24      4.29 o 
  -5  -2   3      414.53      410.36     12.29 o 
  -4  -2   3      606.72      625.46     15.20 o 
  -3  -2   3      565.38      594.33     13.78 o 
  -2  -2   3     4848.66     5243.05     59.62 o 
  -1  -2   3     1601.28     1630.27     37.04 o 
   0  -2   3      664.74      710.12      9.58 o 
   1  -2   3     3466.50     3730.02     43.21 o 
   2  -2   3     5158.10     5529.21     87.50 o 
   3  -2   3      366.50      411.58      9.67 o 
   4  -2   3      208.69      203.49      4.95 o 
   5  -2   3        4.57        2.15      2.76 o 
   7  -2   3        0.52        1.25      5.13 o 
  -7  -1   3       15.09       19.40      3.65 o 
  -6  -1   3       40.80       43.50      3.81 o 
  -5  -1   3       87.46       97.95      6.21 o 
  -4  -1   3       12.52        9.52      2.66 o 
  -3  -1   3     1504.08     1556.61     28.83 o 
  -2  -1   3      170.35      158.09      2.91 o 
  -1  -1   3       52.80       58.37      1.38 o 
   0  -1   3      898.02      932.36     22.17 o 
   1  -1   3    15127.20    15042.11    173.85 o 
   2  -1   3      239.65      236.76      5.89 o 
   3  -1   3       38.13       42.43      2.72 o 
   4  -1   3      471.98      509.48      8.28 o 
   5  -1   3       17.26       16.19      3.25 o 
   6  -1   3       13.28        9.96      3.74 o 
  -7   0   3        2.68        0.38      4.31 o 
  -6   0   3        1.37       -0.36      2.46 o 
  -5   0   3       28.79       23.73      2.89 o 
  -4   0   3      250.75      251.73      6.01 o 
  -3   0   3       16.47       27.62      1.33 o 
  -2   0   3       94.83       93.01      1.91 o 
  -1   0   3      445.74      411.10      4.78 o 
   0   0   3      536.64      539.35      8.98 o 
   1   0   3      311.23      261.18      5.62 o 
   2   0   3      901.79      883.12     15.56 o 
   3   0   3     1993.54     2108.16     25.48 o 
   4   0   3      495.43      490.59      7.98 o 
   5   0   3       31.01       27.86      3.80 o 
   6   0   3      110.59      118.87      7.47 o 
   7   0   3       68.77       62.76      6.40 o 
  -7   1   3        0.63        2.01      5.04 o 
  -6   1   3        0.15        9.98      4.54 o 
  -5   1   3       51.46       51.20      3.39 o 
  -4   1   3      199.75      188.21      5.15 o 
  -3   1   3      323.90      378.96      5.93 o 
  -2   1   3      431.82      417.59      5.92 o 
  -1   1   3     2730.37     2754.13     26.66 o 
   0   1   3      626.63      626.73      7.95 o 
   1   1   3    20840.26    18558.98    291.60 o 
   2   1   3     2205.93     2118.29     25.08 o 
   3   1   3      431.75      402.05      6.31 o 
   4   1   3        7.84        7.04      1.32 o 
   5   1   3      391.25      387.71     11.95 o 
   6   1   3      535.80      512.66     15.16 o 
   7   1   3       18.92       17.12      4.94 o 
  -7   2   3        0.22        0.40      5.19 o 
  -6   2   3      107.98      102.02      8.74 o 
  -5   2   3       13.07       16.66      4.77 o 
  -4   2   3        3.61        5.16      1.37 o 
  -3   2   3      415.87      403.33      6.82 o 
  -2   2   3      540.03      514.27      8.68 o 
  -1   2   3        0.18        0.35      0.94 o 
   0   2   3    18286.22    18260.02    288.60 o 
   1   2   3      397.29      404.86      5.92 o 
   2   2   3       33.49       40.20      1.84 o 
   3   2   3      665.46      658.69      9.29 o 
   4   2   3      457.36      446.80     12.12 o 
   5   2   3      358.52      350.31     11.46 o 
   6   2   3        4.80        4.07      3.57 o 
   7   2   3       76.49       77.72      7.47 o 
  -7   3   3        4.24        7.39      6.46 o 
  -6   3   3        2.70        4.67      5.40 o 
  -5   3   3      157.87      143.31      9.04 o 
  -4   3   3      283.93      303.70      6.95 o 
  -3   3   3       89.69       73.42      3.37 o 
  -2   3   3      287.54      299.34      6.15 o 
  -1   3   3      860.26      848.84     22.70 o 
   0   3   3     2316.69     2487.21     57.32 o 
   1   3   3      227.22      228.78      4.23 o 
   2   3   3     1662.64     1750.50     21.52 o 
   3   3   3      420.00      397.03     13.22 o 
   4   3   3       73.96       79.96      5.13 o 
   5   3   3       28.50       30.17      4.24 o 
   6   3   3      376.09      387.65     13.64 o 
   7   3   3       36.88       38.23      6.40 o 
  -6   4   3        3.15        2.26      5.70 o 
  -5   4   3       64.58       65.27      7.43 o 
  -4   4   3       40.73       35.14      3.25 o 
  -3   4   3       12.87       15.44      2.31 o 
  -2   4   3       24.75       22.34      2.27 o 
  -1   4   3     1298.51     1370.83     19.30 o 
   0   4   3      251.93      262.83      4.59 o 
   1   4   3       99.79       98.67      3.26 o 
   2   4   3      195.19      166.53      4.11 o 
   3   4   3        3.89        3.49      3.80 o 
   4   4   3       47.24       48.00      4.56 o 
   5   4   3      484.49      495.35     14.56 o 
   6   4   3      104.71      121.93      8.63 o 
   7   4   3        7.55        9.73      5.26 o 
  -6   5   3       20.03       27.63      7.47 o 
  -5   5   3        7.14        2.55      5.40 o 
  -4   5   3      139.76      114.85      5.36 o 
  -3   5   3      379.59      396.54      8.88 o 
  -2   5   3       52.65       58.75      4.36 o 
  -1   5   3       11.02        6.84      2.24 o 
   0   5   3      687.23      719.03     11.93 o 
   1   5   3      276.77      265.63      5.43 o 
   2   5   3      126.56      115.16      3.75 o 
   3   5   3      637.82      668.98     20.05 o 
   4   5   3      298.84      313.24     10.89 o 
   5   5   3       34.29       34.11      5.17 o 
   6   5   3       66.30       54.12      6.50 o 
   7   5   3       24.78       33.77      6.73 o 
  -5   6   3       29.12       18.58      6.54 o 
  -4   6   3       93.56       90.01      5.27 o 
  -3   6   3       31.76       30.12      3.65 o 
  -2   6   3      190.92      213.84      6.86 o 
  -1   6   3      230.81      232.09      8.55 o 
   0   6   3      659.47      734.15     16.89 o 
   1   6   3        1.94        0.68      1.54 o 
   2   6   3      445.07      456.68      8.50 o 
   3   6   3      201.49      204.02      5.59 o 
   4   6   3        6.78       10.68      3.84 o 
   5   6   3       72.13       75.63      6.80 o 
   6   6   3       48.79       60.98      7.07 o 
   7   6   3        4.46       -4.18      5.04 o 
  -5   7   3        3.78       -1.48      6.23 o 
  -4   7   3       12.93        9.09      3.67 o 
  -3   7   3       53.94       59.99      4.81 o 
  -2   7   3        9.33        8.19      3.22 o 
  -1   7   3      136.55      114.77      6.82 o 
   0   7   3       14.69       21.26      3.91 o 
   1   7   3      327.35      354.76     11.04 o 
   2   7   3      215.46      230.53      6.16 o 
   3   7   3       31.10       26.25      2.95 o 
   4   7   3       37.04       33.92      5.13 o 
   5   7   3       79.45       68.50      6.95 o 
   6   7   3       31.41       33.42      6.12 o 
  -4   8   3       19.13       22.88      5.82 o 
  -3   8   3        2.43        2.28      4.60 o 
  -2   8   3       17.86       14.21      4.54 o 
  -1   8   3      113.83      125.33      7.77 o 
   0   8   3      188.91      196.10      9.10 o 
   1   8   3      126.78      144.64      8.28 o 
   2   8   3       18.55       11.27      3.99 o 
   3   8   3      176.42      183.85     12.96 o 
   4   8   3       31.76       35.55      5.74 o 
   5   8   3       55.91       67.40      7.30 o 
   6   8   3        1.30        8.55      5.38 o 
  -3   9   3        8.59        5.85      5.43 o 
  -2   9   3       58.08       59.49      7.35 o 
  -1   9   3        1.98       -1.14      4.73 o 
   0   9   3       74.47       71.85      6.86 o 
   1   9   3       14.18       13.49      4.60 o 
   2   9   3      102.11      122.35      8.32 o 
   3   9   3       30.73       43.46      5.70 o 
   4   9   3        1.29       -4.31      4.31 o 
   5   9   3        3.72        2.93      5.42 o 
  -2  10   3        6.73       11.23      6.10 o 
  -1  10   3       12.66       15.47      6.19 o 
   0  10   3        0.82        0.38      5.19 o 
   1  10   3       20.29       24.49      5.99 o 
   2  10   3        8.73        4.10      4.85 o 
  -2 -10   4       31.68       26.60      5.59 o 
  -1 -10   4       18.36       16.15      5.30 o 
   0 -10   4       14.23       19.44      5.38 o 
   1 -10   4       25.25       22.95      6.35 o 
  -4  -9   4       28.35       28.43      6.52 o 
  -3  -9   4       81.70       84.94      7.79 o 
  -2  -9   4       15.67       16.14      4.27 o 
  -1  -9   4       64.42       57.65      6.18 o 
   0  -9   4       81.92       68.71      6.57 o 
   1  -9   4       94.45       81.65      7.58 o 
   2  -9   4        2.69        3.63      5.09 o 
   3  -9   4       20.07       16.13      5.87 o 
  -5  -8   4       60.25       79.58      8.28 o 
  -4  -8   4       97.78      102.04      8.30 o 
  -3  -8   4        3.26       -0.44      3.99 o 
  -2  -8   4      379.58      384.77      8.76 o 
  -1  -8   4      133.78      129.22      5.24 o 
   0  -8   4      283.01      293.31     11.08 o 
   1  -8   4        4.13        7.56      4.37 o 
   2  -8   4       61.33       62.90      6.61 o 
   3  -8   4       58.40       63.43      6.67 o 
   4  -8   4        0.84        0.80      4.77 o 
  -6  -7   4       27.67       19.04      6.48 o 
  -5  -7   4      115.30      117.53      8.59 o 
  -4  -7   4       11.62        7.01      4.62 o 
  -3  -7   4      301.54      310.54     11.61 o 
  -2  -7   4      514.00      497.79      9.59 o 
  -1  -7   4      179.28      160.54     14.30 o 
   0  -7   4      160.52      142.80      5.19 o 
   1  -7   4      155.54      153.63      7.75 o 
   2  -7   4       87.59       79.73      6.50 o 
   3  -7   4       29.76       18.01      4.66 o 
   4  -7   4       38.21       30.14      5.68 o 
   5  -7   4       18.19       20.90      5.45 o 
  -6  -6   4       27.57       38.38      6.71 o 
  -5  -6   4        3.03        5.72      4.24 o 
  -4  -6   4       11.97       11.59      4.09 o 
  -3  -6   4      132.06      123.36      7.32 o 
  -2  -6   4        4.42        3.30      1.89 o 
  -1  -6   4      390.66      382.14      7.68 o 
   0  -6   4      887.70      927.21     22.97 o 
   1  -6   4        1.59        3.86      2.12 o 
   2  -6   4       90.51       77.75      5.61 o 
   3  -6   4       43.97       43.34      5.13 o 
   4  -6   4      120.04      110.80      7.14 o 
   5  -6   4        0.18        0.13      3.74 o 
  -7  -5   4       16.00       19.15      5.81 o 
  -6  -5   4        1.82        2.74      4.90 o 
  -5  -5   4      116.19      152.03      8.97 o 
  -4  -5   4       32.12       24.42      4.29 o 
  -3  -5   4       13.54       14.51      1.90 o 
  -2  -5   4      306.00      293.15      6.15 o 
  -1  -5   4      897.12      893.40     13.11 o 
   0  -5   4      139.04      156.01      4.76 o 
   1  -5   4      846.91      901.84     11.19 o 
   2  -5   4      293.91      280.13      5.15 o 
   3  -5   4      427.55      440.71     12.82 o 
   4  -5   4       40.04       39.85      3.51 o 
   5  -5   4       18.73       18.85      3.25 o 
   6  -5   4        6.07        6.29      5.40 o 
  -7  -4   4        2.93        2.87      5.17 o 
  -6  -4   4       63.37       74.87      7.14 o 
  -5  -4   4       19.86       25.48      4.79 o 
  -4  -4   4       13.20       17.31      3.95 o 
  -3  -4   4      163.01      137.67      3.74 o 
  -2  -4   4     1239.48     1279.97     16.88 o 
  -1  -4   4      674.77      723.91     10.93 o 
   0  -4   4      935.86      985.00     13.78 o 
   1  -4   4     2135.69     2284.39     23.58 o 
   2  -4   4       76.72       73.52      5.22 o 
   3  -4   4       14.03       11.93      2.07 o 
   4  -4   4       78.61       86.76      4.23 o 
   5  -4   4      435.69      395.62      9.06 o 
   6  -4   4        5.11        9.03      5.15 o 
  -7  -3   4        6.89       10.37      5.19 o 
  -6  -3   4       37.73       32.45      5.61 o 
  -5  -3   4        2.17        3.19      3.44 o 
  -4  -3   4      880.56      904.04     20.33 o 
  -3  -3   4     1300.84     1279.78     25.52 o 
  -2  -3   4     1824.31     2080.78     25.31 o 
  -1  -3   4     1675.19     1748.64     26.92 o 
   0  -3   4     4809.18     5228.09    114.71 o 
   1  -3   4      105.52      109.74      2.48 o 
   2  -3   4     2235.95     2252.72     23.12 o 
   3  -3   4     1070.87     1047.77     20.58 o 
   4  -3   4      818.51      828.15     17.75 o 
   5  -3   4      106.36      108.77      7.54 o 
   6  -3   4       13.13       19.65      5.57 o 
   7  -3   4        3.96        8.66      5.55 o 
  -7  -2   4       22.96       21.55      4.96 o 
  -6  -2   4        9.61       14.27      4.50 o 
  -5  -2   4      819.33      800.69     19.29 o 
  -4  -2   4      341.15      347.60     10.70 o 
  -3  -2   4      251.73      294.22      4.87 o 
  -2  -2   4     1486.59     1584.05     19.41 o 
  -1  -2   4      719.67      714.58      7.91 o 
   0  -2   4      337.06      363.04      5.94 o 
   1  -2   4     3129.50     3383.05     48.47 o 
   2  -2   4      406.27      369.51      8.91 o 
   3  -2   4      568.01      584.41     12.69 o 
   4  -2   4      407.03      393.21      7.40 o 
   5  -2   4       28.22       29.91      4.05 o 
   7  -2   4       12.74       13.59      5.78 o 
  -7  -1   4        3.24        4.64      3.41 o 
  -6  -1   4       82.47       88.05      4.94 o 
  -5  -1   4        3.94        5.74      2.34 o 
  -4  -1   4      154.08      138.45     10.37 o 
  -3  -1   4      219.40      197.64      3.72 o 
  -2  -1   4     2482.61     2659.72     26.19 o 
  -1  -1   4      535.32      507.84      5.90 o 
   0  -1   4      360.30      376.35      8.65 o 
   1  -1   4       98.05      119.00      2.99 o 
   2  -1   4      788.65      838.26     15.60 o 
   3  -1   4      376.28      398.56      9.08 o 
   4  -1   4      340.61      336.94      6.49 o 
   5  -1   4       70.15       83.09      5.89 o 
   6  -1   4        8.83       12.77      3.93 o 
  -7   0   4        3.13        4.50      4.96 o 
  -6   0   4        0.49        1.66      2.73 o 
  -5   0   4       79.52       87.14      4.96 o 
  -4   0   4      102.53      105.28      8.62 o 
  -3   0   4     1223.70     1296.90     13.81 o 
  -2   0   4      407.07      472.85      6.77 o 
  -1   0   4     2810.37     2785.51     27.08 o 
   0   0   4     1784.62     1798.26     21.44 o 
   1   0   4     1030.25     1027.52     12.96 o 
   2   0   4        7.00        8.06      1.43 o 
   3   0   4      519.40      475.38      7.53 o 
   4   0   4      495.12      505.05      8.31 o 
   5   0   4        4.99        5.42      3.08 o 
   6   0   4      267.71      264.37     10.64 o 
   7   0   4       80.07       80.15      7.20 o 
  -7   1   4       18.76       18.62      6.18 o 
  -6   1   4        4.70        0.76      4.03 o 
  -5   1   4      245.29      237.11      6.58 o 
  -4   1   4       70.82       69.78      3.52 o 
  -3   1   4       16.13       15.43      1.25 o 
  -2   1   4     1275.11     1313.49     13.74 o 
  -1   1   4     2075.55     2172.04     21.51 o 
   0   1   4    10835.68    10689.87    121.14 o 
   1   1   4    19391.82    17647.58    279.95 o 
   2   1   4     2215.78     2106.46     34.53 o 
   3   1   4      985.41      994.06     13.29 o 
   4   1   4      256.71      246.62      6.50 o 
   5   1   4      189.99      170.22      7.89 o 
   6   1   4      176.61      162.12      8.87 o 
   7   1   4       81.25       71.01      7.07 o 
  -7   2   4        2.02        4.14      5.68 o 
  -6   2   4      341.16      336.65     14.31 o 
  -5   2   4       16.62       23.66      5.17 o 
  -4   2   4      185.10      191.06      8.89 o 
  -3   2   4      896.19      947.73     10.89 o 
  -2   2   4      384.28      381.93      5.09 o 
  -1   2   4       94.75      113.80      3.22 o 
   0   2   4    18199.81    17425.02    270.01 o 
   1   2   4     6922.16     6924.89    108.04 o 
   2   2   4      230.85      220.62      4.20 o 
   3   2   4        9.35        4.79      1.15 o 
   4   2   4      304.55      268.86      5.19 o 
   5   2   4       40.96       37.55      4.64 o 
   6   2   4       29.03       32.83      4.85 o 
   7   2   4       30.75       37.76      6.16 o 
  -7   3   4       21.17       25.84      6.97 o 
  -6   3   4       17.23       11.34      5.93 o 
  -5   3   4       92.74      104.96      8.38 o 
  -4   3   4      300.97      314.23      8.49 o 
  -3   3   4        2.86        4.33      1.71 o 
  -2   3   4       59.08       52.64      2.87 o 
  -1   3   4      344.26      348.81      6.76 o 
   0   3   4     1731.96     1819.97     21.85 o 
   1   3   4       36.26       38.85      1.91 o 
   2   3   4        6.32        6.75      1.21 o 
   3   3   4      230.05      198.35      4.36 o 
   4   3   4       43.28       36.83      3.90 o 
   5   3   4       11.96       11.19      3.59 o 
   6   3   4        3.37       -1.79      4.03 o 
   7   3   4        3.50        8.15      5.09 o 
  -6   4   4       18.93       20.94      6.48 o 
  -5   4   4       72.32       79.45      7.75 o 
  -4   4   4       17.04       18.33      3.81 o 
  -3   4   4        2.86        4.54      2.33 o 
  -2   4   4        5.44        4.85      1.91 o 
  -1   4   4      664.93      685.71     11.47 o 
   0   4   4      174.60      175.42      3.84 o 
   1   4   4       69.57       61.01      4.72 o 
   2   4   4      652.74      689.05     10.28 o 
   3   4   4      559.36      593.55     13.32 o 
   4   4   4      382.81      366.54     11.23 o 
   5   4   4       77.15       77.47      6.18 o 
   6   4   4       68.56       65.57      6.80 o 
   7   4   4        0.09       -4.56      4.56 o 
  -6   5   4       21.81       13.15      7.05 o 
  -5   5   4        0.22       -4.88      4.88 o 
  -4   5   4      114.63      108.56     10.83 o 
  -3   5   4      494.73      506.95     17.52 o 
  -2   5   4      202.87      188.11      7.58 o 
  -1   5   4       18.87       20.00      2.71 o 
   0   5   4      608.60      621.76      9.18 o 
   1   5   4      333.30      362.42     11.53 o 
   2   5   4      459.95      515.25      8.71 o 
   3   5   4      754.75      755.39     11.69 o 
   4   5   4      486.20      497.96     14.19 o 
   5   5   4      113.56      132.35      8.11 o 
   6   5   4       32.22       29.41      5.62 o 
   7   5   4       19.23       29.78      6.50 o 
  -5   6   4       10.18        8.80      6.48 o 
  -4   6   4      156.39      173.22      7.29 o 
  -3   6   4        0.83        2.76      2.66 o 
  -2   6   4        0.94        1.90      2.61 o 
  -1   6   4      737.87      778.53     18.05 o 
   0   6   4      469.12      492.45     13.17 o 
   1   6   4       14.58       17.54      2.07 o 
   2   6   4      970.48     1013.30     14.87 o 
   3   6   4      177.46      197.35      5.56 o 
   4   6   4       23.36       22.55      4.09 o 
   5   6   4       92.71       87.39      6.80 o 
   6   6   4       25.26       34.05      5.81 o 
   7   6   4        8.95        8.47      5.93 o 
  -5   7   4        4.94        3.42      6.67 o 
  -4   7   4       43.15       41.21      5.91 o 
  -3   7   4       72.44       75.41      5.63 o 
  -2   7   4      159.76      157.60      6.80 o 
  -1   7   4      390.59      373.21     11.97 o 
   0   7   4        4.21        6.04      3.74 o 
   1   7   4      347.17      361.81     11.59 o 
   2   7   4       97.83      103.84      4.51 o 
   3   7   4        0.79        0.00      2.25 o 
   4   7   4        4.98        4.77      4.09 o 
   5   7   4       41.38       46.10      6.25 o 
   6   7   4       15.70       21.53      6.02 o 
  -4   8   4       17.11       17.91      6.74 o 
  -3   8   4       54.32       52.56      7.22 o 
  -2   8   4       16.71       14.27      4.67 o 
  -1   8   4        0.10       -1.37      3.97 o 
   0   8   4      230.81      247.63     10.26 o 
   1   8   4       45.04       54.82      5.62 o 
   2   8   4       11.05        4.22      3.91 o 
   3   8   4        1.08       -0.67      3.40 o 
   4   8   4       50.92       54.88      6.25 o 
   5   8   4        0.08        0.57      4.77 o 
  -3   9   4        2.94        3.65      5.43 o 
  -2   9   4       18.49       31.98      5.93 o 
  -1   9   4       84.53       92.42      8.02 o 
   0   9   4       14.26       12.62      4.86 o 
   1   9   4        7.22        4.43      4.60 o 
   2   9   4       30.42       29.36      5.59 o 
   3   9   4       84.95      104.17      7.52 o 
   4   9   4        1.85        4.58      4.90 o 
   5   9   4       13.69        9.69      5.70 o 
  -1  10   4        5.66        1.65      5.11 o 
   0  10   4        8.59       12.90      5.80 o 
   1  10   4       47.75       55.83      7.33 o 
   2  10   4       18.59       15.73      5.61 o 
  -3 -10   5       18.16       26.22      6.29 o 
  -2 -10   5       24.40       43.32      6.08 o 
  -1 -10   5        0.52        3.31      4.64 o 
   0 -10   5        1.42        1.90      4.64 o 
   1 -10   5       23.17       14.33      5.53 o 
  -4  -9   5       52.15       55.60      7.49 o 
  -3  -9   5       45.05       46.84      6.67 o 
  -2  -9   5       25.96       28.22      4.89 o 
  -1  -9   5       54.56       51.15      5.97 o 
   0  -9   5       20.07       22.02      5.36 o 
   1  -9   5       23.93       34.66      6.06 o 
   2  -9   5        4.63        2.36      4.48 o 
   3  -9   5        8.79       10.24      5.72 o 
  -5  -8   5       52.22       49.69      7.68 o 
  -4  -8   5      112.88       99.53      8.28 o 
  -3  -8   5       35.41       32.02      5.19 o 
  -2  -8   5        2.56       -0.17      3.95 o 
  -1  -8   5      249.30      234.85      7.31 o 
   0  -8   5        2.52       -0.15      3.55 o 
   1  -8   5        5.97        6.92      3.99 o 
   2  -8   5       23.52       26.22      5.04 o 
   3  -8   5       43.27       35.69      6.12 o 
   4  -8   5        0.83        3.23      5.13 o 
  -6  -7   5       45.21       49.27      7.54 o 
  -5  -7   5       36.91       28.39      6.12 o 
  -4  -7   5        9.22        3.40      4.45 o 
  -3  -7   5       42.38       31.28      5.19 o 
  -2  -7   5      521.62      508.98      9.86 o 
  -1  -7   5       46.28       47.89      3.35 o 
   0  -7   5       68.25       60.57      3.73 o 
   1  -7   5       29.20       28.65      4.47 o 
   2  -7   5       24.32       28.12      4.75 o 
   3  -7   5       83.92       66.90      6.14 o 
   4  -7   5       36.38       41.37      5.70 o 
   5  -7   5        0.39       -4.26      4.26 o 
  -6  -6   5       24.12       30.27      6.50 o 
  -5  -6   5       70.19       63.22      6.82 o 
  -4  -6   5       21.70       27.13      5.07 o 
  -3  -6   5      545.26      517.15     14.78 o 
  -2  -6   5      262.85      236.80     11.53 o 
  -1  -6   5      257.78      246.01      6.17 o 
   0  -6   5      394.90      395.25      8.18 o 
   1  -6   5        6.86        6.50      2.25 o 
   2  -6   5      193.76      159.20      7.52 o 
   3  -6   5        7.05        6.90      3.80 o 
   4  -6   5        9.62       12.10      4.31 o 
   5  -6   5        1.19        4.81      4.07 o 
  -6  -5   5        3.22        6.33      5.24 o 
  -5  -5   5      206.66      182.61      9.42 o 
  -4  -5   5      232.83      196.89      8.87 o 
  -3  -5   5      184.43      181.81      8.30 o 
  -2  -5   5      717.06      681.22     13.23 o 
  -1  -5   5     1215.87     1218.97     16.95 o 
   0  -5   5      157.85      173.92      4.83 o 
   1  -5   5      266.69      255.72      6.30 o 
   2  -5   5      297.11      284.17      6.76 o 
   3  -5   5        1.27        0.99      2.87 o 
   4  -5   5       13.04       13.98      2.70 o 
   5  -5   5       21.38       22.20      3.41 o 
  -7  -4   5       16.66       15.38      3.78 o 
  -6  -4   5      127.38      132.50      8.51 o 
  -5  -4   5       93.99       87.05      6.71 o 
  -4  -4   5       24.64       18.85      4.20 o 
  -3  -4   5      713.84      664.83     13.04 o 
  -2  -4   5     1095.63     1070.75     14.79 o 
  -1  -4   5      547.32      623.62      9.72 o 
   0  -4   5      569.08      517.82      8.73 o 
   1  -4   5     2390.20     2529.13     25.94 o 
   2  -4   5      314.68      310.06      5.24 o 
   3  -4   5        4.15        3.63      1.69 o 
   4  -4   5        2.95        2.92      2.12 o 
   5  -4   5       44.84       48.71      3.80 o 
   6  -4   5       28.32       24.17      5.93 o 
  -7  -3   5       22.23       20.54      3.96 o 
  -6  -3   5       58.80       59.55      6.52 o 
  -5  -3   5       44.93       35.89      4.79 o 
  -4  -3   5      316.50      284.38      9.84 o 
  -3  -3   5      857.87      862.02     12.01 o 
  -2  -3   5      196.25      246.10     10.52 o 
  -1  -3   5     1932.38     2037.17     20.62 o 
   0  -3   5     2149.89     2358.23     28.85 o 
   1  -3   5      218.77      212.37      3.60 o 
   2  -3   5     1154.24     1255.27     17.02 o 
   3  -3   5      238.40      247.78      8.11 o 
   4  -3   5      266.46      249.95      8.66 o 
   5  -3   5      265.15      267.16      9.96 o 
   6  -3   5        9.47       13.32      4.75 o 
   7  -3   5        4.68        2.05      5.76 o 
  -7  -2   5        5.96        6.79      3.34 o 
  -6  -2   5       26.48       34.96      9.68 o 
  -5  -2   5      123.31      123.63      5.05 o 
  -4  -2   5      577.59      552.55     14.27 o 
  -3  -2   5       98.55      102.89      2.86 o 
  -2  -2   5     3475.51     3901.46     38.01 o 
  -1  -2   5      588.39      605.59      8.38 o 
   0  -2   5      401.05      378.46      9.87 o 
   1  -2   5       25.77       19.31      1.56 o 
   2  -2   5      622.42      600.95      9.38 o 
   3  -2   5      615.50      615.39     13.53 o 
   4  -2   5      387.74      363.56      9.82 o 
   5  -2   5       71.35       80.74      5.93 o 
   6  -2   5        0.52       -3.10      3.10 o 
  -7  -1   5       31.33       32.32      6.27 o 
  -6  -1   5       97.98       95.98      7.51 o 
  -5  -1   5      285.39      255.45     10.85 o 
  -4  -1   5        9.65       12.96      2.12 o 
  -3  -1   5      293.73      276.45      4.19 o 
  -2  -1   5     1606.94     1757.33     18.39 o 
  -1  -1   5      175.33      157.31      2.75 o 
   0  -1   5     2009.75     2109.43     39.01 o 
   1  -1   5     4034.10     4446.25     74.79 o 
   2  -1   5      770.75      791.84     15.28 o 
   4  -1   5      351.17      337.55      6.75 o 
   5  -1   5       51.63       42.03      4.66 o 
   6  -1   5        3.04        1.82      3.65 o 
   7  -1   5        1.77        2.32      4.73 o 
  -7   0   5       31.00       23.75      5.97 o 
  -6   0   5       20.41       18.05      4.85 o 
  -5   0   5       12.27       14.13      2.58 o 
  -4   0   5      504.38      495.73      9.40 o 
  -3   0   5      171.87      160.79      3.08 o 
  -2   0   5      310.51      299.24      4.31 o 
  -1   0   5     2072.41     2177.80     21.72 o 
   0   0   5     1641.56     1662.26     20.26 o 
   1   0   5     2429.72     2594.18     46.95 o 
   2   0   5     1307.06     1293.93     22.74 o 
   3   0   5     1918.35     1941.02     33.01 o 
   4   0   5       58.64       50.94      2.67 o 
   5   0   5        1.30        0.72      2.98 o 
   6   0   5      126.43      134.04      8.19 o 
   7   0   5       24.84       32.64      5.70 o 
  -7   1   5        0.66       -3.65      4.54 o 
  -6   1   5       23.25       24.76      5.51 o 
  -5   1   5      664.39      661.60     19.51 o 
  -4   1   5       42.53       39.48      6.47 o 
  -3   1   5      612.07      641.18      7.95 o 
  -2   1   5     1379.09     1326.93     23.98 o 
  -1   1   5     3765.70     3775.46     39.36 o 
   0   1   5     6917.34     7053.92     79.66 o 
   1   1   5     1987.37     1890.78     31.54 o 
   2   1   5     1367.55     1263.40     22.14 o 
   3   1   5      166.46      156.89      3.83 o 
   4   1   5      574.86      592.63     13.42 o 
   5   1   5      141.21      149.64      7.41 o 
   6   1   5       56.09       56.47      5.81 o 
   7   1   5        4.88        3.06      4.52 o 
  -7   2   5       19.90       26.77      7.11 o 
  -6   2   5      148.10      144.91     10.43 o 
  -5   2   5        6.33        6.92      4.22 o 
  -4   2   5      258.47      290.84     11.21 o 
  -3   2   5      197.39      176.87      4.59 o 
  -2   2   5     2713.70     2859.14     28.48 o 
  -1   2   5        7.47       11.50      1.25 o 
   0   2   5       36.26       29.47      2.36 o 
   1   2   5      765.56      731.33     13.97 o 
   2   2   5       25.59       23.66      1.58 o 
   3   2   5     1288.77     1378.40     19.27 o 
   4   2   5      190.20      166.49      9.41 o 
   5   2   5        1.43        0.82      3.12 o 
   6   2   5        2.48        3.99      4.12 o 
   7   2   5        0.93        0.34      4.67 o 
  -6   3   5        2.97        1.75      4.96 o 
  -5   3   5        9.23       11.42      5.23 o 
  -4   3   5      114.67      119.61      4.66 o 
  -3   3   5      496.17      538.64      9.75 o 
  -2   3   5      274.54      274.66      6.16 o 
  -1   3   5     2457.92     2641.94     33.55 o 
   0   3   5       30.18       25.25      2.43 o 
   1   3   5      840.23      917.61     15.13 o 
   2   3   5      319.52      317.16      5.79 o 
   3   3   5     1137.88     1157.97     22.62 o 
   4   3   5       33.36       31.93      4.04 o 
   5   3   5      120.58      117.11      7.03 o 
   6   3   5       11.74        6.67      4.54 o 
   7   3   5        2.33        4.96      5.02 o 
  -6   4   5        3.40       -0.76      5.76 o 
  -5   4   5       12.82        8.15      5.49 o 
  -4   4   5       66.37       62.48      3.91 o 
  -3   4   5        5.88        8.46      2.21 o 
  -2   4   5     1671.44     1796.29     24.69 o 
  -1   4   5      619.39      653.62     11.42 o 
   0   4   5       18.27       20.48      1.52 o 
   1   4   5      181.23      158.16      3.90 o 
   2   4   5      792.24      806.00     11.69 o 
   3   4   5      118.19      127.01      3.87 o 
   4   4   5      183.53      168.72      7.54 o 
   5   4   5      144.67      120.13      7.14 o 
   6   4   5       22.90       26.39      5.38 o 
   7   4   5        4.25        0.34      5.04 o 
  -6   5   5        5.02        4.24      6.67 o 
  -5   5   5        0.07        0.80      5.38 o 
  -4   5   5        0.37       -0.30      2.60 o 
  -3   5   5      426.12      441.74      9.75 o 
  -2   5   5      241.21      252.23     13.33 o 
  -1   5   5      127.44      137.41     11.23 o 
   0   5   5      803.49      824.54     11.55 o 
   1   5   5      464.49      479.67      8.14 o 
   2   5   5       53.46       52.07      2.80 o 
   3   5   5      162.81      153.06      4.62 o 
   4   5   5      494.61      474.38     13.62 o 
   5   5   5       78.28       83.70      6.63 o 
   6   5   5       61.36       55.92      6.75 o 
   7   5   5       13.51       26.30      6.40 o 
  -5   6   5       14.06       24.97      7.43 o 
  -4   6   5      160.93      153.58      6.68 o 
  -3   6   5        0.35        1.86      2.65 o 
  -2   6   5        1.94        3.60      2.61 o 
  -1   6   5      836.91      891.08     20.03 o 
   0   6   5       49.17       45.47      4.47 o 
   1   6   5        9.14        7.53      1.86 o 
   2   6   5      253.83      262.28      6.18 o 
   3   6   5      358.62      359.60      7.70 o 
   4   6   5      174.36      166.87      8.13 o 
   5   6   5      115.40      111.10      7.56 o 
   6   6   5       13.52        9.90      5.11 o 
   7   6   5        4.51        7.03      5.55 o 
  -5   7   5        5.82       -2.15      6.27 o 
  -4   7   5        1.68        1.97      3.53 o 
  -3   7   5        1.94        1.01      3.39 o 
  -2   7   5      131.17      122.90     11.36 o 
  -1   7   5        0.81       -3.04      3.04 o 
   0   7   5       27.55       29.59      4.43 o 
   1   7   5        9.29       14.61      4.05 o 
   2   7   5      273.97      301.23     13.44 o 
   3   7   5       36.89       42.67      3.39 o 
   4   7   5       99.57       95.08      7.14 o 
   5   7   5        0.94        4.26      4.10 o 
   6   7   5        0.25       -2.93      4.31 o 
  -4   8   5        0.35        1.57      4.09 o 
  -3   8   5       63.50       72.07      5.81 o 
  -2   8   5       78.69       76.25      7.13 o 
  -1   8   5       23.71       19.53      4.96 o 
   0   8   5       21.04       17.58      4.86 o 
   1   8   5      108.47      118.19      7.54 o 
   2   8   5       34.82       41.35      5.43 o 
   3   8   5      108.52      103.02     12.46 o 
   4   8   5      112.48      112.72      7.98 o 
   5   8   5        8.06        8.47      5.02 o 
  -3   9   5       42.81       48.68      7.20 o 
  -2   9   5       19.07       25.65      5.80 o 
  -1   9   5        5.54        6.63      4.96 o 
   0   9   5        6.60        7.94      4.60 o 
   1   9   5       30.67       31.41      5.91 o 
   2   9   5      158.92      169.34      9.16 o 
   3   9   5       12.95       15.41      4.86 o 
   5   9   5       30.37       43.10      6.86 o 
  -1  10   5        1.16       -1.73      5.42 o 
   0  10   5        4.08        7.43      5.32 o 
   1  10   5       94.55       97.69      8.47 o 
   2  10   5        8.66        5.19      5.05 o 
  -1 -10   6       25.35       27.61      5.95 o 
   0 -10   6        2.41       -0.29      4.94 o 
   1 -10   6       55.73       56.05      7.73 o 
  -4  -9   6       22.41       23.58      6.42 o 
  -3  -9   6      149.07      157.41     10.03 o 
  -2  -9   6       45.59       46.89      4.17 o 
  -1  -9   6       69.27       60.35      6.14 o 
   0  -9   6       78.40       83.04      7.03 o 
   1  -9   6       12.12       21.07      5.61 o 
   2  -9   6       29.75       25.99      6.18 o 
   3  -9   6        8.46       11.53      5.83 o 
  -5  -8   6       12.46       24.82      6.23 o 
  -4  -8   6       61.98       60.24      7.33 o 
  -3  -8   6        0.39        3.15      4.09 o 
  -2  -8   6      147.91      154.42      5.86 o 
  -1  -8   6      128.74      140.98      5.99 o 
   0  -8   6       27.90       18.45      4.48 o 
   1  -8   6       62.33       55.48      5.91 o 
   2  -8   6       12.38       10.85      4.60 o 
   3  -8   6       17.98       16.11      5.38 o 
   4  -8   6        0.31       -0.67      4.86 o 
  -5  -7   6       14.74       19.89      6.23 o 
  -4  -7   6        0.17       -2.20      4.37 o 
  -3  -7   6      253.92      247.06     10.39 o 
  -2  -7   6      110.63      116.10      4.79 o 
  -1  -7   6       30.07       28.05      3.06 o 
   0  -7   6        2.41        2.07      2.39 o 
   1  -7   6      286.16      276.10      7.56 o 
   2  -7   6       70.49       77.15      6.52 o 
   3  -7   6        9.31        7.24      4.16 o 
   4  -7   6       11.38        6.76      4.62 o 
   5  -7   6        0.21       -0.19      4.52 o 
  -6  -6   6       13.91        8.85      5.42 o 
  -5  -6   6        0.10        3.25      4.81 o 
  -4  -6   6      161.37      171.26      9.50 o 
  -3  -6   6      259.46      242.71     10.18 o 
  -2  -6   6        4.66        1.93      2.11 o 
  -1  -6   6       28.99       31.62      2.73 o 
   0  -6   6     1346.76     1346.49     19.35 o 
   1  -6   6      155.55      157.92     14.66 o 
   2  -6   6      204.69      168.38      6.38 o 
   3  -6   6      341.85      334.43     11.69 o 
   4  -6   6       17.91       16.21      4.50 o 
   5  -6   6       22.50       28.88      5.32 o 
  -6  -5   6        0.66        5.26      5.09 o 
  -5  -5   6      262.19      263.67     11.67 o 
  -4  -5   6      423.21      384.46     12.85 o 
  -3  -5   6       59.68       59.86      5.23 o 
  -2  -5   6      221.97      200.75      5.21 o 
  -1  -5   6     1069.80      973.65     29.15 o 
   0  -5   6       19.60       19.72      2.23 o 
   1  -5   6      270.27      241.35      6.19 o 
   2  -5   6     1683.96     1678.31     23.05 o 
   3  -5   6      126.39      108.29      6.73 o 
   4  -5   6      100.87       93.32      6.59 o 
   5  -5   6       64.28       64.70      5.95 o 
  -7  -4   6        1.98        6.38      5.66 o 
  -6  -4   6      141.21      154.30      9.29 o 
  -5  -4   6      162.93      145.17      8.66 o 
  -4  -4   6       16.12       14.44      4.14 o 
  -3  -4   6     1040.24     1102.93     24.09 o 
  -2  -4   6      126.86      104.23      3.59 o 
  -1  -4   6       57.59       55.06      4.85 o 
   0  -4   6     1048.09     1029.22     14.79 o 
   1  -4   6      181.92      164.35      5.13 o 
   2  -4   6      380.23      374.29      5.97 o 
   3  -4   6      471.47      491.51      9.26 o 
   4  -4   6       52.08       53.25      4.58 o 
   5  -4   6        0.54       -2.25      2.25 o 
   6  -4   6       14.43       13.21      5.42 o 
  -7  -3   6       18.97       29.55      8.56 o 
  -6  -3   6        4.98        4.64      3.07 o 
  -5  -3   6       61.27       62.74      6.14 o 
  -4  -3   6       33.54       31.15      2.79 o 
  -3  -3   6      841.36      846.11     13.27 o 
  -2  -3   6      291.07      305.75      4.70 o 
  -1  -3   6     1518.61     1556.78     16.30 o 
   0  -3   6       73.16       65.63      2.95 o 
   1  -3   6        1.60        1.28      1.33 o 
   2  -3   6       56.70       36.39      3.19 o 
   3  -3   6      660.76      693.58     15.60 o 
   4  -3   6       29.98       24.44      3.53 o 
   5  -3   6       31.27       35.28      9.70 o 
   7  -3   6       32.26       34.62      7.24 o 
  -7  -2   6        5.96        6.01      3.61 o 
  -6  -2   6       18.13       17.07      3.41 o 
  -5  -2   6       21.07       10.35      2.74 o 
  -4  -2   6     1036.46     1024.32     18.05 o 
  -3  -2   6       54.88       52.49      2.07 o 
  -2  -2   6      309.20      262.94      4.22 o 
  -1  -2   6       80.05       71.04      1.98 o 
   0  -2   6      112.69      112.71      3.37 o 
   1  -2   6       39.51       48.10      2.56 o 
   2  -2   6     4580.28     4953.30     57.90 o 
   3  -2   6       31.67       34.62      3.27 o 
   4  -2   6       73.59       84.16      5.15 o 
   5  -2   6      448.99      471.41     14.02 o 
   6  -2   6       31.44       36.90      5.36 o 
  -7  -1   6        3.06        9.42      5.49 o 
  -6  -1   6        6.40        8.16      3.12 o 
  -5  -1   6      292.89      299.99      7.83 o 
  -4  -1   6       49.66       50.52      4.14 o 
  -3  -1   6      690.45      660.59      8.85 o 
  -2  -1   6      114.28      143.66      2.96 o 
  -1  -1   6       72.51       76.14      2.12 o 
   0  -1   6     2417.56     2449.02     29.60 o 
   1  -1   6     5753.87     5806.67     81.88 o 
   2  -1   6       58.95       52.06      3.57 o 
   3  -1   6     1415.39     1511.37     27.23 o 
   4  -1   6      469.82      492.18     11.93 o 
   5  -1   6      117.86      113.69      6.76 o 
   6  -1   6       10.42       12.07      4.35 o 
   7  -1   6       15.97       17.42      5.19 o 
  -7   0   6       40.11       48.87      7.73 o 
  -6   0   6        6.30        5.55      4.73 o 
  -5   0   6        3.57        4.12      2.49 o 
  -4   0   6      777.77      812.33     25.02 o 
  -3   0   6      110.81      101.78      3.91 o 
  -2   0   6      126.57      122.84      4.80 o 
  -1   0   6     1847.28     1795.23     23.59 o 
   0   0   6     5004.56     4844.13     55.79 o 
   1   0   6       23.45       20.56      3.07 o 
   2   0   6     1517.69     1572.50     27.51 o 
   3   0   6     1020.55     1014.14     19.29 o 
   4   0   6        1.30        2.93      1.69 o 
   5   0   6       35.75       47.60      4.83 o 
   6   0   6       59.29       61.53      6.21 o 
   7   0   6        9.69       20.22      5.36 o 
  -7   1   6        0.15        6.40      5.51 o 
  -6   1   6        0.26       -1.69      4.24 o 
  -5   1   6      170.84      162.35      9.23 o 
  -4   1   6      181.21      178.07      5.36 o 
  -3   1   6      377.07      406.13      5.85 o 
  -2   1   6      670.16      661.54      8.05 o 
  -1   1   6      493.66      489.70      6.38 o 
   0   1   6      318.79      302.93      5.23 o 
   1   1   6       46.17       31.68      2.41 o 
   2   1   6      953.48      922.40     17.37 o 
   3   1   6        9.99       18.15      2.32 o 
   4   1   6     1141.23     1183.05     16.45 o 
   5   1   6       93.29       96.53      6.42 o 
   6   1   6        5.08        9.44      4.18 o 
   7   1   6        4.20        1.77      4.75 o 
  -7   2   6       24.28       25.54      6.78 o 
  -6   2   6        0.56        2.47      4.96 o 
  -5   2   6      144.48      137.29      8.97 o 
  -4   2   6        0.60        1.69      3.14 o 
  -3   2   6      252.40      240.14      4.36 o 
  -2   2   6     1433.96     1561.49     16.64 o 
  -1   2   6     1327.72     1412.51     15.18 o 
   0   2   6       59.75       69.05      3.52 o 
   1   2   6      265.09      223.48      6.27 o 
   2   2   6       92.08       78.74      3.93 o 
   3   2   6     1834.71     1872.94     23.64 o 
   4   2   6       73.28       64.47      3.06 o 
   5   2   6       61.93       68.29      5.80 o 
   6   2   6       40.56       41.29      5.66 o 
   7   2   6       56.02       65.00      7.30 o 
  -6   3   6        0.05        4.83      5.38 o 
  -5   3   6       99.03       64.28      7.20 o 
  -4   3   6       71.41       75.68      6.75 o 
  -3   3   6      431.21      411.16     18.23 o 
  -2   3   6       26.16       21.74      2.27 o 
  -1   3   6      125.76      121.43      5.45 o 
   0   3   6       30.41       24.76      2.57 o 
   1   3   6       29.37       26.64      1.81 o 
   2   3   6      440.54      401.56      6.93 o 
   3   3   6      155.18      128.28      3.88 o 
   4   3   6       50.38       52.02      2.86 o 
   5   3   6       48.29       53.03      5.42 o 
   6   3   6      307.94      314.34     12.60 o 
   7   3   6        0.39        0.95      4.50 o 
  -6   4   6        0.35        1.33      6.19 o 
  -5   4   6       19.21       18.51      6.14 o 
  -4   4   6        9.70        9.40      3.73 o 
  -3   4   6       19.07       20.81      2.78 o 
  -2   4   6      342.33      350.37      8.51 o 
  -1   4   6       37.72       30.31      2.81 o 
   0   4   6        1.55        1.67      1.13 o 
   1   4   6      868.20      867.64     12.29 o 
   2   4   6      436.07      409.55      7.95 o 
   3   4   6        0.68        0.40      1.46 o 
   4   4   6       90.81       84.98      3.71 o 
   5   4   6      422.20      433.86     13.93 o 
   6   4   6        8.42        8.99      4.54 o 
   7   4   6       30.79       16.19      5.95 o 
  -6   5   6        0.93       -0.17      6.57 o 
  -5   5   6       12.61        3.99      5.64 o 
  -4   5   6       55.82       69.62      7.33 o 
  -3   5   6       79.20       80.85      4.58 o 
  -2   5   6      228.06      213.89      6.81 o 
  -1   5   6       47.22       41.33      4.18 o 
   0   5   6      666.00      693.37     15.92 o 
   1   5   6      340.84      351.25      6.72 o 
   2   5   6       55.18       47.38      3.33 o 
   3   5   6       56.16       50.52      3.05 o 
   4   5   6      179.67      179.01      8.06 o 
   5   5   6        7.62        6.33      4.18 o 
   6   5   6      113.62       96.41      7.89 o 
   7   5   6        5.85       -0.51      5.26 o 
  -5   6   6        9.13       15.90      7.18 o 
  -4   6   6       51.43       56.47      4.78 o 
  -3   6   6       56.18       52.27      4.85 o 
  -2   6   6        9.04        6.98      3.51 o 
  -1   6   6      190.85      208.85      8.87 o 
   0   6   6        1.83        2.28      3.04 o 
   1   6   6        9.36       13.02      3.46 o 
   2   6   6      152.40      155.41      5.14 o 
   3   6   6      188.55      187.22      5.48 o 
   4   6   6       32.83       27.08      4.54 o 
   5   6   6      118.94      118.63      8.17 o 
   6   6   6        1.07        0.78      4.92 o 
  -4   7   6       85.48       89.12     11.27 o 
  -3   7   6       24.19       36.58      6.59 o 
  -2   7   6        0.96       -3.22      5.87 o 
  -1   7   6       19.31       11.59      4.26 o 
   0   7   6      103.66      115.99      7.58 o 
   1   7   6       20.42       22.46      4.43 o 
   2   7   6      189.68      219.22      9.14 o 
   3   7   6       25.01       21.38      4.77 o 
   4   7   6       62.13       55.81      6.06 o 
   5   7   6        3.34        1.50      4.52 o 
   6   7   6        5.94        8.46      5.38 o 
  -4   8   6        0.10        2.70      4.22 o 
  -3   8   6        0.32       -0.50      4.75 o 
  -2   8   6        1.17       -0.65      4.16 o 
  -1   8   6        9.87        7.28      4.24 o 
   0   8   6        3.44       15.52      4.92 o 
   1   8   6       56.04       59.63      6.18 o 
   2   8   6       31.69       28.75      5.19 o 
   3   8   6       15.87       11.80      4.37 o 
   4   8   6       11.85       16.82      4.94 o 
   5   8   6        2.78       -4.56      4.56 o 
  -2   9   6       13.20       16.30      5.78 o 
  -1   9   6       38.10       32.17      6.00 o 
   0   9   6       55.71       61.49      6.82 o 
   1   9   6        5.61        6.04      4.94 o 
   2   9   6       75.61       93.64      7.45 o 
   3   9   6        1.79       -1.50      4.20 o 
  -1  10   6       84.13       71.73      8.19 o 
   0  10   6        3.88        5.34      5.62 o 
   1  10   6       35.28       39.75      6.94 o 
   2  10   6        1.93        1.37      5.30 o 
   3  10   6        6.55        8.63      5.21 o 
  -1 -10   7        0.09       -1.84      4.54 o 
   0 -10   7       15.03       27.93      6.16 o 
  -4  -9   7       17.94       26.91      6.76 o 
  -3  -9   7       62.25       78.12      8.19 o 
  -2  -9   7        6.38        8.62      4.28 o 
  -1  -9   7       71.47       73.50      6.71 o 
   0  -9   7       47.38       51.57      6.46 o 
   1  -9   7       14.26       13.95      5.49 o 
   2  -9   7       23.00       14.19      5.38 o 
  -5  -8   7       17.62        7.83      6.00 o 
  -4  -8   7       60.21       63.09      7.60 o 
  -3  -8   7        8.76        0.19      4.62 o 
  -2  -8   7      157.28      156.46      6.44 o 
  -1  -8   7       38.00       42.35      5.98 o 
   0  -8   7        8.17        9.23      4.12 o 
   1  -8   7      141.20      135.99      8.70 o 
   2  -8   7       80.04       81.82      7.05 o 
   3  -8   7        4.49        4.83      4.58 o 
   4  -8   7       22.19       21.09      6.04 o 
  -5  -7   7       41.87       41.71      7.13 o 
  -4  -7   7        4.20        9.16      4.64 o 
  -3  -7   7      183.98      180.38      9.67 o 
  -2  -7   7        4.80        3.46      2.39 o 
  -1  -7   7       32.32       33.50      3.22 o 
   0  -7   7        2.37        3.62      2.42 o 
   1  -7   7      811.08      759.42     13.65 o 
   2  -7   7       20.21       28.77      5.05 o 
   3  -7   7       14.11       14.25      4.81 o 
   4  -7   7       50.02       36.24      6.04 o 
   5  -7   7        0.18        1.63      4.79 o 
  -6  -6   7       70.92       81.82      8.76 o 
  -5  -6   7        6.57       11.99      5.45 o 
  -4  -6   7      261.34      267.41     11.72 o 
  -3  -6   7       26.26       30.14      4.98 o 
  -2  -6   7      110.95      111.28      4.43 o 
  -1  -6   7        4.73        4.00      2.00 o 
   0  -6   7     1409.67     1350.61     19.74 o 
   1  -6   7       94.64       99.14      9.46 o 
   2  -6   7       64.17       59.07      3.94 o 
   3  -6   7      310.61      304.84     11.36 o 
   4  -6   7       11.74       16.36      4.58 o 
   5  -6   7        0.30       -3.74      3.74 o 
  -6  -5   7       12.78       18.45      5.57 o 
  -5  -5   7      100.56      110.57      8.38 o 
  -4  -5   7      216.83      213.50     10.11 o 
  -3  -5   7       21.87       25.22      4.22 o 
  -2  -5   7      350.65      314.74      6.89 o 
  -1  -5   7      813.98      776.11     12.40 o 
   0  -5   7       10.80        8.93      1.96 o 
   1  -5   7      217.07      195.05      5.84 o 
   2  -5   7      361.85      375.49     11.86 o 
   3  -5   7       12.62       14.73      3.61 o 
   4  -5   7      141.21      117.68      7.52 o 
   5  -5   7       71.11       78.36      6.54 o 
  -6  -4   7       67.13       85.32      7.85 o 
  -5  -4   7       38.30       42.89      5.55 o 
  -4  -4   7        0.49        1.48      3.46 o 
  -3  -4   7      563.42      579.25     15.62 o 
  -2  -4   7      197.71      188.44      4.83 o 
  -1  -4   7       25.99       24.92      3.58 o 
   0  -4   7      732.60      794.66     17.45 o 
   1  -4   7      268.47      251.71      6.16 o 
   2  -4   7       37.74       37.45      2.82 o 
   3  -4   7      479.98      470.03      9.01 o 
   4  -4   7      281.16      277.59      9.99 o 
   5  -4   7        8.49        9.17      2.85 o 
   6  -4   7        0.31       -2.05      4.58 o 
  -7  -3   7       13.92       18.65      4.07 o 
  -6  -3   7       16.09       13.42      3.43 o 
  -5  -3   7        4.51        6.21      3.07 o 
  -4  -3   7        8.72        8.23      3.71 o 
  -3  -3   7      135.79      128.48      4.33 o 
  -2  -3   7        9.03        9.91      1.22 o 
  -1  -3   7      180.75      168.11      3.73 o 
   0  -3   7      966.27     1007.26     14.48 o 
   1  -3   7       52.44       60.95      3.86 o 
   2  -3   7      405.69      381.07      7.68 o 
   3  -3   7      247.61      242.27      8.34 o 
   4  -3   7       37.81       30.02      3.86 o 
   5  -3   7       12.50       15.14      3.71 o 
   7  -3   7       31.72       37.30      7.26 o 
  -7  -2   7        0.64        6.19      3.62 o 
  -6  -2   7        1.02        0.34      2.93 o 
  -5  -2   7        2.80        1.25      2.40 o 
  -4  -2   7      164.31      166.84     10.16 o 
  -3  -2   7      514.01      527.60     12.67 o 
  -2  -2   7      678.16      666.41      8.28 o 
  -1  -2   7     5402.27     5846.65     56.31 o 
   0  -2   7       57.96       71.92      2.94 o 
   1  -2   7      980.25      927.73     13.40 o 
   2  -2   7      948.97      945.42     13.91 o 
   3  -2   7       40.56       47.83      3.82 o 
   5  -2   7      847.15      874.57     19.12 o 
   6  -2   7       32.86       28.67      5.61 o 
  -7  -1   7        0.78       -4.24      4.88 o 
  -6  -1   7       84.71       88.82      5.32 o 
  -5  -1   7       87.52       81.56      4.64 o 
  -4  -1   7      478.68      482.28      9.69 o 
  -3  -1   7     1210.55     1288.02     14.34 o 
  -2  -1   7     1964.33     2059.60     21.32 o 
  -1  -1   7        0.23        1.31      0.93 o 
   0  -1   7     2494.96     2451.88     29.97 o 
   1  -1   7      995.31      981.46     13.80 o 
   2  -1   7        2.30       10.71      4.58 o 
   3  -1   7      416.77      431.03     10.87 o 
   4  -1   7      700.30      732.36     16.11 o 
   5  -1   7        0.64        4.29      3.74 o 
   6  -1   7       10.67       18.77      4.79 o 
   7  -1   7       15.73       13.21      5.23 o 
  -7   0   7       22.99       29.30      6.88 o 
  -6   0   7       17.88        7.30      4.69 o 
  -5   0   7      101.41      110.58      5.27 o 
  -4   0   7      281.47      277.82      7.00 o 
  -3   0   7      341.37      338.64      5.29 o 
  -2   0   7      694.23      702.01      8.63 o 
  -1   0   7     1092.44     1128.38     12.62 o 
   0   0   7       81.83       77.01      2.81 o 
   1   0   7      106.02       98.03      3.15 o 
   2   0   7      795.21      777.34     15.71 o 
   3   0   7      732.71      756.72     15.75 o 
   4   0   7      137.13      137.48      5.97 o 
   5   0   7       77.55       86.63      6.54 o 
   6   0   7       20.20       26.30      5.19 o 
   7   0   7        1.02       -4.35      4.35 o 
  -7   1   7        0.03        3.90      5.91 o 
  -6   1   7        0.75        4.07      4.64 o 
  -5   1   7       12.34       16.51      4.62 o 
  -4   1   7      160.35      160.51      5.42 o 
  -3   1   7       32.15       30.64      2.11 o 
  -2   1   7      695.94      662.21      8.32 o 
  -1   1   7       37.55       37.42      1.97 o 
   0   1   7        1.40       17.56      2.17 o 
   1   1   7      560.54      507.84     11.17 o 
   2   1   7     1299.13     1241.15     22.74 o 
   3   1   7      623.23      622.36     13.43 o 
   4   1   7       36.07       38.05      5.40 o 
   5   1   7      216.69      229.77      9.90 o 
   6   1   7        0.36        2.81      4.14 o 
   7   1   7        8.43       17.79      5.49 o 
  -6   2   7        0.63       -1.92      5.13 o 
  -5   2   7       29.93       18.26      5.09 o 
  -4   2   7       19.34       20.31      4.69 o 
  -3   2   7       81.86       71.82      2.60 o 
  -2   2   7      174.07      180.12      4.29 o 
  -1   2   7      209.00      235.19      6.10 o 
   0   2   7      345.98      297.26      5.38 o 
   1   2   7     2849.17     2847.53     47.30 o 
   2   2   7      505.64      517.24     11.59 o 
   3   2   7      403.96      370.77      7.02 o 
   4   2   7      429.44      415.33      7.82 o 
   5   2   7       84.05       90.77      6.94 o 
   6   2   7       38.29       39.58      5.74 o 
   7   2   7       94.04      112.30      9.16 o 
  -6   3   7       14.58        6.46      5.51 o 
  -5   3   7      191.89      214.72     12.01 o 
  -4   3   7      167.67      165.64      9.41 o 
  -3   3   7       90.86       85.24      3.97 o 
  -2   3   7        7.79        9.58      1.91 o 
  -1   3   7      220.27      187.74      3.68 o 
   0   3   7     2920.35     3074.27     51.21 o 
   1   3   7     6349.16     6415.40    102.06 o 
   2   3   7      740.24      706.38     10.66 o 
   3   3   7      749.48      722.80     11.13 o 
   4   3   7      110.68      114.43      4.10 o 
   5   3   7       38.62       33.92      4.75 o 
   6   3   7      209.33      203.30     10.58 o 
   7   3   7        0.26        3.67      5.17 o 
  -6   4   7       44.83       41.06      7.73 o 
  -5   4   7      113.94      115.09      9.50 o 
  -4   4   7       37.36       35.51      3.41 o 
  -3   4   7        8.12       10.93      2.55 o 
  -2   4   7      176.58      169.11     13.29 o 
  -1   4   7      346.69      350.10     12.37 o 
   0   4   7      391.75      388.01      6.65 o 
   1   4   7     1436.40     1440.21     27.19 o 
   2   4   7      161.42      154.00      4.35 o 
   3   4   7       19.38       17.90      3.10 o 
   4   4   7       92.10       96.87      8.78 o 
   5   4   7       70.66       75.38      6.38 o 
   6   4   7       24.79       19.10      5.19 o 
   7   4   7        8.15        5.34      5.59 o 
  -5   5   7       24.94       33.59      7.18 o 
  -4   5   7      111.21      126.83      6.19 o 
  -3   5   7        1.69        3.47      2.68 o 
  -2   5   7       42.93       44.56      3.79 o 
  -1   5   7       24.31       19.88      3.38 o 
   0   5   7      631.59      668.95     15.85 o 
   1   5   7      461.14      468.02      8.19 o 
   2   5   7       22.05       23.78      2.36 o 
   3   5   7      225.13      219.64      7.84 o 
   4   5   7       27.17       30.42      4.23 o 
   5   5   7        8.35       13.97      4.50 o 
   6   5   7       28.75       22.80      5.62 o 
   7   5   7       38.49       41.01      6.92 o 
  -5   6   7       16.10       27.13      8.09 o 
  -4   6   7        0.48        0.92      3.15 o 
  -3   6   7       83.21       85.40      5.37 o 
  -2   6   7       54.54       52.75      4.33 o 
  -1   6   7       45.16       51.11      4.86 o 
   0   6   7      397.02      403.25     12.01 o 
   1   6   7        2.06        2.83      3.17 o 
   2   6   7       44.70       50.78      3.25 o 
   3   6   7      171.32      178.24      5.54 o 
   4   6   7       26.17       22.95      4.54 o 
   5   6   7        8.44        9.18      4.48 o 
   6   6   7      117.48      104.60      8.34 o 
  -4   7   7       42.59       32.75      4.77 o 
  -3   7   7       72.67       86.60      6.72 o 
  -2   7   7        1.97       -0.91      3.88 o 
  -1   7   7       17.35       11.78      4.07 o 
   0   7   7       70.91       74.60      6.38 o 
   1   7   7      537.81      549.72     15.28 o 
   2   7   7       29.68       39.11      4.98 o 
   3   7   7       30.56       25.43      3.09 o 
   4   7   7       13.34       15.79      4.56 o 
   5   7   7       49.92       57.82      6.86 o 
   6   7   7        0.02        1.01      5.09 o 
  -3   8   7       19.80       22.54      7.13 o 
  -2   8   7        4.01        7.79      4.62 o 
  -1   8   7       55.40       47.01      6.44 o 
   0   8   7      434.23      449.96     14.54 o 
   1   8   7       29.07       33.31      5.30 o 
   2   8   7       39.52       33.27      5.51 o 
   3   8   7       15.39       19.23      4.88 o 
   4   8   7       29.92       38.69      5.74 o 
   5   8   7        3.18        5.99      5.09 o 
  -2   9   7        1.21        1.77      5.28 o 
  -1   9   7       25.23       38.14      6.56 o 
   0   9   7        6.52        7.79      5.00 o 
   1   9   7       52.01       50.15      6.73 o 
   2   9   7       17.71       16.32      5.36 o 
   3   9   7       31.36       55.20      6.52 o 
   0  10   7       13.10       17.41      6.38 o 
   1  10   7       12.94       12.35      5.64 o 
   2  10   7        9.63       10.36      5.70 o 
   3  10   7        5.09        9.56      5.36 o 
  -3  -9   8       22.23       29.55      6.61 o 
  -2  -9   8        2.78        1.99      3.13 o 
  -1  -9   8       10.34        8.17      3.31 o 
   0  -9   8       34.40       35.78      5.97 o 
   1  -9   8        5.93       11.93      5.28 o 
   2  -9   8        7.57        4.69      5.26 o 
  -4  -8   8       21.64       18.24      5.78 o 
  -3  -8   8        1.74        3.93      5.00 o 
  -2  -8   8       10.17       13.15      3.11 o 
  -1  -8   8      179.25      161.63      6.33 o 
   0  -8   8       22.42       23.01      3.49 o 
   1  -8   8       30.53       31.26      5.36 o 
   2  -8   8       44.24       41.04      6.04 o 
   3  -8   8       16.08       33.71      6.33 o 
  -5  -7   8       52.51       52.05      7.58 o 
  -4  -7   8       27.80       25.50      5.95 o 
  -3  -7   8      114.66      113.84      8.46 o 
  -2  -7   8      482.01      470.92     16.11 o 
  -1  -7   8        0.46        5.11      2.59 o 
   0  -7   8       54.59       53.35      4.58 o 
   1  -7   8      254.18      246.55      7.33 o 
   2  -7   8       43.51       37.60      5.24 o 
   3  -7   8        1.18       -4.05      4.05 o 
   4  -7   8       70.60       82.68      7.77 o 
  -6  -6   8        9.89       11.29      6.40 o 
  -5  -6   8       14.35       22.44      6.16 o 
  -4  -6   8      172.08      148.48      9.35 o 
  -3  -6   8      181.43      194.10      9.75 o 
  -2  -6   8       36.43       37.08      3.56 o 
  -1  -6   8      924.95      919.16     14.89 o 
   0  -6   8      531.35      520.26     20.17 o 
   1  -6   8       72.16       69.10      4.26 o 
   2  -6   8        5.91        4.26      2.48 o 
   3  -6   8      104.87      110.89      7.35 o 
   4  -6   8        0.40        4.45      4.22 o 
   5  -6   8       27.06       38.86      6.14 o 
  -6  -5   8       39.47       43.65      7.16 o 
  -5  -5   8       67.54       66.54      6.88 o 
  -4  -5   8       33.63       40.99      5.80 o 
  -3  -5   8       10.99        6.23      3.88 o 
  -2  -5   8     1109.09     1077.93     33.91 o 
  -1  -5   8      903.83      918.49     14.41 o 
   0  -5   8        0.57        0.06      1.96 o 
   1  -5   8      241.43      222.13      6.36 o 
   2  -5   8      104.06       92.42      4.55 o 
   3  -5   8        3.09        5.25      2.30 o 
   4  -5   8        0.64       -0.27      3.48 o 
   5  -5   8       33.01       43.84      5.72 o 
  -6  -4   8       26.01       23.22      5.70 o 
  -5  -4   8       20.25       24.47      5.13 o 
  -4  -4   8       15.54       15.26      4.52 o 
  -3  -4   8      135.76      119.27      6.97 o 
  -2  -4   8      363.58      327.68     10.64 o 
  -1  -4   8      136.17      131.68      4.89 o 
   0  -4   8      866.87      931.23     14.35 o 
   1  -4   8      551.85      572.84     10.43 o 
   2  -4   8       43.69       45.45      3.23 o 
   3  -4   8      101.78       86.25      5.85 o 
   4  -4   8      164.23      159.44      8.09 o 
   5  -4   8       55.74       47.47      5.32 o 
  -6  -3   8        3.43        3.15      3.15 o 
  -5  -3   8      121.73      114.71      8.80 o 
  -4  -3   8       77.75       84.55      7.31 o 
  -3  -3   8       29.10       28.81      2.64 o 
  -2  -3   8        1.85        4.06      1.21 o 
  -1  -3   8     1929.71     1932.72     24.86 o 
   0  -3   8     1796.93     1934.26     49.82 o 
   1  -3   8        8.91        9.60      1.83 o 
   2  -3   8      560.10      560.20     15.98 o 
   3  -3   8      325.27      310.32      9.92 o 
   4  -3   8      522.26      501.22     13.66 o 
  -7  -2   8        0.04       -2.30      3.79 o 
  -6  -2   8       26.93       24.63      8.26 o 
  -5  -2   8      192.01      179.33      6.53 o 
  -4  -2   8       79.16       77.62      5.19 o 
  -3  -2   8       19.17       18.93      1.97 o 
  -2  -2   8      873.82      862.87     10.40 o 
  -1  -2   8     3744.08     4161.10     41.08 o 
   0  -2   8      113.78      104.29      3.63 o 
   1  -2   8     1598.57     1649.66     25.41 o 
   2  -2   8     1263.28     1291.84     26.53 o 
   3  -2   8      487.28      452.01     11.70 o 
   4  -2   8       21.44       18.24      3.38 o 
   5  -2   8      563.69      595.05     15.03 o 
   6  -2   8        1.52        4.66      4.67 o 
  -7  -1   8        0.22       -0.86      5.23 o 
  -6  -1   8       89.58       94.99      5.58 o 
  -5  -1   8       17.64       12.66      2.99 o 
  -4  -1   8      227.08      218.47      6.42 o 
  -3  -1   8     1247.34     1292.37     14.64 o 
  -2  -1   8     2073.87     2270.09     23.55 o 
  -1  -1   8     1137.28     1185.73     13.45 o 
   0  -1   8     1054.16     1029.76     14.55 o 
   1  -1   8      613.27      634.38     14.89 o 
   2  -1   8       58.92       64.42      3.26 o 
   3  -1   8      486.42      463.28     11.84 o 
   4  -1   8     1303.56     1387.78     26.74 o 
   5  -1   8       78.47       88.41      6.99 o 
   6  -1   8        0.34        2.96      4.60 o 
   7  -1   8        9.29       10.72      5.49 o 
  -7   0   8        4.61        7.07      6.06 o 
  -6   0   8        0.47        2.53      4.88 o 
  -5   0   8      216.43      218.07      7.07 o 
  -4   0   8      281.17      290.86      7.39 o 
  -3   0   8      299.04      308.08      5.25 o 
  -2   0   8       96.25       90.71      2.81 o 
  -1   0   8      814.13      806.74      9.97 o 
   0   0   8      392.83      405.27      7.16 o 
   1   0   8        8.08       10.26      1.56 o 
   2   0   8      634.02      627.15     13.89 o 
   3   0   8      138.56      127.25      5.85 o 
   4   0   8       34.76       34.70      3.84 o 
   5   0   8       76.13       88.11      6.59 o 
   6   0   8        9.40       21.60      5.32 o 
   7   0   8       13.00       10.81      5.61 o 
  -6   1   8       22.37       22.92      5.91 o 
  -5   1   8       25.97       28.77      5.66 o 
  -4   1   8       59.01       57.82      3.68 o 
  -3   1   8       38.60       36.28      2.04 o 
  -2   1   8      311.26      321.47      5.29 o 
  -1   1   8      422.66      423.96      6.41 o 
   0   1   8       81.42       69.03      3.30 o 
   1   1   8      246.80      218.30      6.81 o 
   2   1   8      285.70      271.50      7.85 o 
   3   1   8       59.58       47.41      3.74 o 
   4   1   8       88.72       92.30      4.09 o 
   5   1   8      248.29      228.06      9.86 o 
   6   1   8       41.88       38.74      6.06 o 
   7   1   8        1.77        6.82      5.17 o 
  -6   2   8       14.79       12.37      5.89 o 
  -5   2   8        9.72       13.49      5.19 o 
  -4   2   8      107.05      118.17      8.51 o 
  -3   2   8       95.35       88.49      3.93 o 
  -2   2   8      284.85      263.86      6.99 o 
  -1   2   8      149.43      140.79      5.11 o 
   0   2   8     3188.45     3255.23     38.69 o 
   1   2   8     5036.88     5104.08     82.22 o 
   2   2   8       43.50       37.68      3.27 o 
   3   2   8      181.66      154.10      5.97 o 
   4   2   8      675.40      659.18     10.97 o 
   5   2   8       13.93       14.56      4.03 o 
   6   2   8       11.06       16.21      4.98 o 
   7   2   8      101.43       86.97      8.49 o 
  -6   3   8       12.53        4.66      5.89 o 
  -5   3   8      196.91      189.83     11.25 o 
  -4   3   8       17.22       14.48      5.07 o 
  -3   3   8       16.67       10.95      2.36 o 
  -2   3   8      148.96      148.76      5.15 o 
  -1   3   8     1767.83     1751.82     24.24 o 
   0   3   8     4194.33     4465.08     72.89 o 
   1   3   8     1036.93     1026.24     20.24 o 
   2   3   8      866.17      810.50     16.72 o 
   3   3   8      526.66      488.71      8.68 o 
   4   3   8       13.68       12.33      2.64 o 
   5   3   8       28.95       38.14      5.07 o 
   6   3   8       38.31       41.35      6.08 o 
   7   3   8        6.03        1.10      5.40 o 
  -6   4   8       42.37       44.22      8.70 o 
  -5   4   8       14.62       15.49      6.29 o 
  -4   4   8       16.12       18.34      5.57 o 
  -3   4   8       75.75       78.05      4.47 o 
  -2   4   8      375.31      364.14      8.54 o 
  -1   4   8        1.39        2.36      2.60 o 
   0   4   8      226.04      230.60      8.11 o 
   1   4   8     1056.04     1042.29     14.63 o 
   2   4   8      412.01      399.73      7.56 o 
   3   4   8        0.55       -1.17      1.65 o 
   4   4   8       78.75       75.62      3.80 o 
   5   4   8       45.58       43.48      5.40 o 
   6   4   8        5.90        8.21      4.48 o 
   7   4   8        0.41        0.89      5.42 o 
  -5   5   8        8.62       10.91      6.42 o 
  -4   5   8        0.69        2.07      2.87 o 
  -3   5   8       39.28       42.05      4.02 o 
  -2   5   8       14.14       14.49      5.92 o 
  -1   5   8       37.35       36.83      4.12 o 
   0   5   8      260.24      296.92      9.86 o 
   1   5   8        2.67        3.86      1.73 o 
   2   5   8        0.17       -1.62      1.74 o 
   3   5   8       92.57       88.89      4.34 o 
   4   5   8      157.82      153.99      5.14 o 
   5   5   8       19.35       23.66      4.96 o 
   6   5   8        0.64       -2.32      3.91 o 
   7   5   8        7.51        5.87      5.19 o 
  -5   6   8        1.51       -4.29      6.71 o 
  -4   6   8        3.90        2.30      3.87 o 
  -3   6   8      110.89      113.65      5.95 o 
  -2   6   8       86.38       98.56      9.38 o 
  -1   6   8       87.18      100.73      6.99 o 
   0   6   8       16.10       13.64      3.72 o 
   1   6   8      279.57      268.45      9.92 o 
   2   6   8       26.65       28.88      4.33 o 
   3   6   8      399.60      429.37      8.86 o 
   4   6   8        1.00        1.92      3.59 o 
   5   6   8       53.91       44.41      6.12 o 
   6   6   8       61.50       64.55      7.41 o 
  -4   7   8        7.91        3.95      3.98 o 
  -3   7   8       43.77       38.15      4.85 o 
  -2   7   8       59.95       68.04      6.67 o 
  -1   7   8       41.93       40.74      5.59 o 
   0   7   8       80.79       81.54      6.37 o 
   1   7   8        2.57        7.07      4.01 o 
   2   7   8       93.09       91.64      6.56 o 
   3   7   8        3.98        2.01      3.83 o 
   4   7   8      202.41      170.12      9.03 o 
   5   7   8      109.48      122.35      8.72 o 
   6   7   8        7.15        2.64      5.30 o 
  -3   8   8        1.11        7.11      4.81 o 
  -2   8   8       11.32        8.19      5.28 o 
  -1   8   8       52.94       49.67      6.21 o 
   0   8   8        1.21        2.98      4.60 o 
   1   8   8        3.84        6.19      4.33 o 
   2   8   8        1.45        3.78      4.33 o 
   3   8   8      123.00      132.73      8.49 o 
   4   8   8       20.78       29.15      5.45 o 
   5   8   8        3.15       -3.91      4.62 o 
  -2   9   8       24.22       25.44      6.42 o 
  -1   9   8        7.19        3.82      5.15 o 
   0   9   8       11.53        8.55      5.55 o 
   1   9   8        0.69       -2.76      4.86 o 
   2   9   8       32.24       38.73      6.42 o 
   3   9   8       11.91       18.22      5.43 o 
   0  10   8        2.48       -1.71      5.66 o 
   1  10   8        7.85       12.50      6.12 o 
   2  10   8       19.00       37.62      6.82 o 
  -3  -9   9       18.67       20.33      6.65 o 
  -2  -9   9        0.18       -0.82      5.17 o 
  -1  -9   9      122.98      115.56      6.16 o 
   0  -9   9       58.47       67.36      6.97 o 
   1  -9   9       16.32       14.52      5.85 o 
   2  -9   9        9.61        9.88      5.55 o 
  -4  -8   9       38.40       44.25      7.45 o 
  -3  -8   9        0.30        4.28      5.28 o 
  -2  -8   9      217.76      224.65      7.51 o 
  -1  -8   9      217.10      225.72      7.47 o 
   0  -8   9        1.76       -1.81      2.99 o 
   1  -8   9       26.91       30.67      5.85 o 
   2  -8   9       57.64       53.24      6.59 o 
   3  -8   9       19.54       24.30      6.23 o 
  -5  -7   9       21.35       20.98      6.54 o 
  -4  -7   9        0.90       -1.33      4.88 o 
  -3  -7   9      205.08      192.75     10.60 o 
  -2  -7   9      282.58      256.40     12.35 o 
  -1  -7   9       30.80       24.92      3.43 o 
   0  -7   9      122.63      124.08      7.71 o 
   1  -7   9       27.58       42.58      7.52 o 
   2  -7   9        6.54        6.92      4.48 o 
   3  -7   9        2.02       -0.67      4.14 o 
   4  -7   9       78.10       64.28      6.94 o 
  -5  -6   9        0.57        5.53      5.64 o 
  -4  -6   9      218.12      188.23     10.15 o 
  -3  -6   9       63.05       78.10      6.97 o 
  -2  -6   9       13.92       10.72      2.49 o 
  -1  -6   9      318.61      326.90      7.99 o 
   0  -6   9        4.99        9.69      2.60 o 
   1  -6   9        0.22        0.47      2.33 o 
   2  -6   9       24.74       27.35      3.43 o 
   3  -6   9      282.52      255.59     10.87 o 
   4  -6   9       13.75       13.95      4.96 o 
   5  -6   9       12.59       19.53      5.42 o 
  -6  -5   9        1.45        2.64      5.74 o 
  -5  -5   9       56.65       54.61      7.07 o 
  -4  -5   9        1.32       -0.72      4.39 o 
  -3  -5   9        3.98       -1.22      3.38 o 
  -2  -5   9      327.83      319.79      7.30 o 
  -1  -5   9      150.16      143.40      9.01 o 
   0  -5   9        8.87       11.17      2.56 o 
   1  -5   9      445.37      443.68      9.45 o 
   2  -5   9      162.60      162.77      8.46 o 
   3  -5   9        0.55        0.39      2.36 o 
   4  -5   9       48.12       51.06      5.83 o 
   5  -5   9       15.14       15.26      4.77 o 
  -6  -4   9       27.96       37.45      6.75 o 
  -5  -4   9        3.63        6.31      4.92 o 
  -4  -4   9      181.39      158.83      8.59 o 
  -3  -4   9      282.87      283.28     10.70 o 
  -2  -4   9      885.47      846.21     25.47 o 
  -1  -4   9        5.12        3.08      1.80 o 
   0  -4   9      544.92      512.49     29.22 o 
   1  -4   9      607.25      595.30     10.87 o 
   2  -4   9        4.91        6.88      2.27 o 
   3  -4   9      251.18      246.58     13.66 o 
   4  -4   9       93.85       96.68      6.63 o 
   5  -4   9        5.57        5.83      3.90 o 
  -6  -3   9        7.08        7.41      4.83 o 
  -5  -3   9      124.25      135.69      8.80 o 
  -4  -3   9      403.15      388.24     12.77 o 
  -3  -3   9      266.59      234.90      9.60 o 
  -2  -3   9       73.69       68.34      3.26 o 
  -1  -3   9      471.49      392.71      7.85 o 
   0  -3   9      314.39      304.41     10.24 o 
   1  -3   9      189.80      184.90      6.53 o 
   2  -3   9      832.39      835.29     20.81 o 
   3  -3   9      395.94      373.29     11.42 o 
   5  -3   9        1.10        2.95      3.44 o 
   6  -3   9       22.45       39.62      6.63 o 
  -6  -2   9       34.13       42.31      4.42 o 
  -5  -2   9       85.93      102.28      5.41 o 
  -4  -2   9       42.55       46.70      4.43 o 
  -3  -2   9       86.07       79.43      4.08 o 
  -2  -2   9      708.59      673.68      8.87 o 
  -1  -2   9      275.09      268.79      4.91 o 
   0  -2   9        5.15        3.63      2.83 o 
   1  -2   9     1104.98     1156.44     16.76 o 
   2  -2   9      795.79      750.63     12.34 o 
   3  -2   9      105.93       95.16      5.61 o 
   4  -2   9       35.67       38.86      4.37 o 
   5  -2   9       44.62       49.77      5.21 o 
   6  -2   9        3.82        5.99      5.17 o 
  -6  -1   9       39.47       43.04      6.57 o 
  -5  -1   9        0.24       -1.39      2.64 o 
  -4  -1   9       15.99       15.50      2.75 o 
  -3  -1   9      518.01      510.18      7.45 o 
  -2  -1   9      204.35      223.24      4.47 o 
  -1  -1   9      216.23      211.92      4.33 o 
   0  -1   9      405.15      387.20     10.48 o 
   1  -1   9      900.20      877.12     25.89 o 
   2  -1   9      269.18      249.98      7.95 o 
   3  -1   9      138.13      132.71      6.42 o 
   4  -1   9      173.03      175.82      7.58 o 
   5  -1   9       62.60       72.83      5.55 o 
   6  -1   9       25.18       34.28      6.21 o 
   7  -1   9       22.35       28.26      6.84 o 
  -6   0   9        0.03        1.58      4.86 o 
  -5   0   9        0.72        2.89      4.28 o 
  -4   0   9      309.66      297.61      7.66 o 
  -3   0   9       71.94       69.91      3.77 o 
  -2   0   9        2.59        3.16      1.32 o 
  -1   0   9      583.38      553.76      7.84 o 
   0   0   9       25.31       21.84      2.00 o 
   1   0   9      109.75      107.05      3.74 o 
   2   0   9     1133.11     1186.58     23.12 o 
   3   0   9      254.05      233.26      8.23 o 
   4   0   9       11.32       11.29      3.21 o 
   5   0   9      118.95      145.17      9.10 o 
   6   0   9       27.50       44.05      6.23 o 
   7   0   9        6.11        9.20      5.78 o 
  -6   1   9       31.13       30.17      6.50 o 
  -5   1   9       64.25       51.80      6.78 o 
  -4   1   9      258.35      247.69     10.89 o 
  -3   1   9        3.39        2.82      1.45 o 
  -2   1   9      302.04      282.84      5.13 o 
  -1   1   9      618.10      610.80      8.50 o 
   0   1   9     1386.27     1400.28     36.93 o 
   1   1   9      759.90      722.23     11.15 o 
   2   1   9     1156.67     1180.53     22.88 o 
   3   1   9       18.01       17.94      3.02 o 
   4   1   9      215.51      227.47      8.27 o 
   5   1   9       67.10       60.03      6.29 o 
   6   1   9       57.48       66.92      7.20 o 
   7   1   9        3.58        3.99      5.38 o 
  -6   2   9       14.64       13.83      5.93 o 
  -5   2   9       27.03       20.33      5.70 o 
  -4   2   9       29.37       30.19      5.30 o 
  -3   2   9      269.76      272.09     16.55 o 
  -2   2   9        2.12        1.47      2.17 o 
  -1   2   9       92.81       78.01      3.23 o 
   0   2   9      159.67      130.15      9.43 o 
   1   2   9     1364.12     1339.84     25.23 o 
   2   2   9        1.47        1.98      2.20 o 
   3   2   9      608.37      545.73     12.98 o 
   4   2   9       99.55       88.15      4.17 o 
   5   2   9       11.85        8.23      4.01 o 
   6   2   9        8.60       13.36      5.15 o 
   7   2   9       26.87       45.68      7.37 o 
  -6   3   9        0.96        2.32      6.02 o 
  -5   3   9       82.40       67.78      8.11 o 
  -4   3   9      308.28      333.99     14.40 o 
  -3   3   9        0.28        1.69      2.21 o 
  -2   3   9      148.04      133.85      4.96 o 
  -1   3   9      538.39      506.36      8.32 o 
   0   3   9      133.22      119.10      6.00 o 
   1   3   9      510.76      490.70     12.07 o 
   2   3   9      269.90      245.03      8.09 o 
   3   3   9      109.61      108.73      7.86 o 
   4   3   9      129.58      122.27      4.59 o 
   5   3   9       49.51       58.01      5.80 o 
   6   3   9       20.98       30.29      5.43 o 
   7   3   9        5.53       -0.25      5.57 o 
  -5   4   9       24.42       11.70      6.56 o 
  -4   4   9      125.80      125.18     10.17 o 
  -3   4   9       52.17       48.89      4.84 o 
  -2   4   9      481.92      476.63     21.05 o 
  -1   4   9       57.81       46.80      4.26 o 
   0   4   9        5.43        2.00      2.74 o 
   1   4   9       52.56       42.41      3.93 o 
   2   4   9      121.67      127.29      4.25 o 
   3   4   9       80.28       75.00      3.78 o 
   4   4   9       36.57       40.41      3.12 o 
   5   4   9       71.50       62.63      6.19 o 
   6   4   9       12.97       13.83      5.11 o 
   7   4   9        1.54        3.65      5.76 o 
  -5   5   9       23.96       32.34      7.81 o 
  -4   5   9        1.19       -5.36      5.36 o 
  -3   5   9      134.90      127.61      6.07 o 
  -2   5   9       39.17       39.62      3.95 o 
  -1   5   9       89.27       87.56      5.99 o 
   0   5   9       83.48       87.33      5.78 o 
   1   5   9      135.05      136.13      4.42 o 
   2   5   9       82.06       82.14      3.81 o 
   3   5   9      181.58      163.51      5.22 o 
   4   5   9      112.91      110.94      4.63 o 
   5   5   9       18.40       14.46      4.75 o 
   6   5   9       33.07       28.96      6.10 o 
  -4   6   9        4.57        4.53      3.48 o 
  -3   6   9       35.15       26.22      5.21 o 
  -2   6   9      161.05      161.43     23.38 o 
  -1   6   9      142.97      146.64      8.17 o 
   0   6   9       62.82       71.07      5.97 o 
   1   6   9       49.68       48.55      5.28 o 
   2   6   9       74.81       74.93      3.88 o 
   3   6   9       81.87       91.54      4.83 o 
   4   6   9        0.66        0.92      2.39 o 
   5   6   9       53.28       44.71      6.08 o 
   6   6   9       10.36       11.32      5.61 o 
  -4   7   9        0.55        3.20      4.00 o 
  -3   7   9       63.21       74.18     11.65 o 
  -2   7   9       72.72       95.60      7.39 o 
  -1   7   9        7.11        3.61      3.93 o 
   0   7   9       47.22       52.65      6.00 o 
   1   7   9       11.13       11.88      4.05 o 
   2   7   9       75.82       85.05      6.67 o 
   3   7   9       14.95       13.79      2.98 o 
   4   7   9       10.13        8.59      4.39 o 
   5   7   9       22.97       35.17      6.02 o 
   6   7   9       15.24        9.10      5.59 o 
  -3   8   9       16.35       15.05      5.36 o 
  -2   8   9        4.66        6.40      5.23 o 
  -1   8   9        6.17       12.22      5.23 o 
   0   8   9        3.16       -4.01      4.01 o 
   1   8   9       75.77       64.78      6.84 o 
   2   8   9        0.17        0.68      4.03 o 
   3   8   9       51.00       56.07      6.33 o 
   5   8   9        2.14       -1.10      4.79 o 
  -2   9   9        0.96        0.93      5.23 o 
  -1   9   9        5.86        7.54      5.80 o 
   0   9   9       19.31       22.48      6.21 o 
   1   9   9        6.39       -0.17      5.05 o 
   2   9   9       18.55       24.08      6.10 o 
   3   9   9       17.41       20.18      5.81 o 
   1  10   9        1.95        5.40      6.23 o 
  -2  -9  10        0.09        4.43      5.59 o 
  -1  -9  10       35.53       36.70      4.53 o 
   0  -9  10       19.67       20.41      5.34 o 
   1  -9  10       19.69       26.22      6.00 o 
  -4  -8  10       33.81       37.30      7.09 o 
  -3  -8  10        0.50        5.59      5.13 o 
  -2  -8  10      152.54      143.39      9.92 o 
  -1  -8  10       42.92       41.29      4.26 o 
   0  -8  10        8.22       14.76      3.48 o 
   1  -8  10       32.44       23.79      5.72 o 
   2  -8  10       84.53      104.47      8.68 o 
   3  -8  10        0.24        7.11      5.00 o 
  -4  -7  10        3.94        5.61      5.53 o 
  -3  -7  10      179.56      183.67     10.74 o 
  -2  -7  10       32.20       37.85      4.21 o 
  -1  -7  10        6.74        7.74      2.74 o 
   0  -7  10      109.65      113.38      5.67 o 
   1  -7  10       42.39       48.20      4.59 o 
   2  -7  10       23.76       17.67      5.15 o 
   3  -7  10       31.91       39.47      6.23 o 
   4  -7  10        6.90        6.16      5.05 o 
  -5  -6  10        8.63        8.42      5.95 o 
  -4  -6  10       56.12       66.71      7.49 o 
  -3  -6  10       11.89       23.22      5.38 o 
  -2  -6  10       57.37       51.63      9.84 o 
  -1  -6  10       34.03       37.96      3.44 o 
   0  -6  10       20.22       20.95      3.73 o 
   1  -6  10        0.96       -2.36      2.36 o 
   2  -6  10      101.68       98.66     15.42 o 
   3  -6  10       79.51       88.29      5.22 o 
   4  -6  10        5.49        1.35      4.47 o 
   5  -6  10        0.51        3.12      4.35 o 
  -6  -5  10        0.63        7.89      6.12 o 
  -5  -5  10       76.73       87.43      8.28 o 
  -4  -5  10       13.15       12.75      5.26 o 
  -3  -5  10       24.73       29.02      5.15 o 
  -2  -5  10       97.02       98.10      4.51 o 
  -1  -5  10        4.89        5.35      2.30 o 
   0  -5  10      577.44      584.94     11.30 o 
   1  -5  10      764.72      775.57     29.68 o 
   2  -5  10      345.50      338.76     11.37 o 
   3  -5  10        2.72        1.38      2.50 o 
   4  -5  10       84.06       87.79      6.82 o 
   5  -5  10        0.65       -3.19      4.14 o 
  -6  -4  10       31.35       38.74      6.92 o 
  -5  -4  10       67.27       64.43      7.14 o 
  -4  -4  10       19.04       22.97      5.34 o 
  -3  -4  10      379.81      373.04     13.07 o 
  -2  -4  10       49.11       48.31      3.25 o 
  -1  -4  10      117.94      111.79      4.45 o 
   0  -4  10      722.92      719.22     13.22 o 
   1  -4  10      745.46      726.70     20.78 o 
   2  -4  10       11.65       11.35      2.52 o 
   3  -4  10      500.95      526.09     10.90 o 
   4  -4  10       53.56       65.23      6.00 o 
   5  -4  10        4.52        3.23      3.74 o 
  -6  -3  10        2.22       -0.99      5.04 o 
  -5  -3  10       31.56       36.37      5.89 o 
  -4  -3  10      491.43      490.53     15.32 o 
  -3  -3  10      147.86      144.79      8.15 o 
  -2  -3  10      285.33      270.16      6.38 o 
  -1  -3  10      260.83      250.86      6.28 o 
   0  -3  10      935.50      912.05     20.65 o 
   1  -3  10       51.80       50.94      8.64 o 
   2  -3  10      451.17      441.35     13.80 o 
   3  -3  10      262.51      246.70      9.12 o 
   4  -3  10      157.38      145.78      7.24 o 
   5  -3  10       14.35       17.25      4.37 o 
   6  -3  10       32.55       43.78      7.39 o 
  -6  -2  10       32.64       35.10      6.03 o 
  -5  -2  10      168.42      169.46      6.71 o 
  -4  -2  10       36.17       33.87      3.39 o 
  -3  -2  10       20.49       20.03      2.75 o 
  -2  -2  10      287.89      274.69      7.33 o 
  -1  -2  10      255.15      241.66      5.92 o 
   0  -2  10       50.88       48.02      3.03 o 
   1  -2  10      234.25      204.10      5.69 o 
   2  -2  10       10.36       15.22      2.46 o 
   3  -2  10        1.13        5.57      3.08 o 
   4  -2  10      142.45      142.19      7.41 o 
   5  -2  10        5.50       10.68      3.76 o 
   6  -2  10       11.36       16.06      6.25 o 
  -6  -1  10       17.64       27.44      6.27 o 
  -5  -1  10        2.13        4.08      2.92 o 
  -4  -1  10      103.58      101.06      4.99 o 
  -3  -1  10      594.64      576.29      8.36 o 
  -2  -1  10      118.29      114.20      4.16 o 
  -1  -1  10      241.70      224.33      5.61 o 
   0  -1  10      648.93      675.49     11.86 o 
   1  -1  10        5.70        9.25      2.93 o 
   2  -1  10       77.81       69.87      3.68 o 
   3  -1  10      352.68      386.80     11.29 o 
   4  -1  10       46.39       49.58      4.81 o 
   5  -1  10       80.29       79.65      5.99 o 
   6  -1  10      110.72      127.27      9.75 o 
   7  -1  10       28.99       38.97      7.58 o 
  -6   0  10        0.25        3.82      5.21 o 
  -5   0  10       44.85       51.84      6.54 o 
  -4   0  10      364.74      372.23     21.28 o 
  -3   0  10       59.77       52.54      2.58 o 
  -2   0  10       99.96       94.79      3.24 o 
  -1   0  10      786.26      747.43     14.58 o 
   0   0  10      498.47      498.23      8.87 o 
   1   0  10      243.50      240.64      5.74 o 
   2   0  10     1041.02     1011.11     20.81 o 
   3   0  10      320.37      325.52     10.01 o 
   4   0  10        2.65        0.44      2.87 o 
   5   0  10       89.62      100.41      5.21 o 
   6   0  10       74.35       80.95      7.83 o 
   7   0  10        0.21       -0.32      5.64 o 
  -6   1  10       21.04       22.74      6.37 o 
  -5   1  10       37.43       38.19      6.44 o 
  -4   1  10       21.28       25.73      5.26 o 
  -3   1  10      775.02      788.71     10.51 o 
  -2   1  10      228.34      213.73      4.68 o 
  -1   1  10       65.36       66.67      2.90 o 
   0   1  10       28.57       37.72      2.59 o 
   1   1  10      656.49      609.60     13.84 o 
   2   1  10      818.22      742.20     16.44 o 
   3   1  10       85.29       87.18      5.59 o 
   4   1  10      267.63      288.48      9.65 o 
   5   1  10       80.16       85.55      7.11 o 
   6   1  10        5.29       11.84      5.28 o 
   7   1  10       11.21       15.75      6.37 o 
  -6   2  10       10.23        8.04      6.35 o 
  -5   2  10       38.85       33.96      6.61 o 
  -4   2  10      280.72      301.75     13.36 o 
  -3   2  10      739.44      734.31     12.79 o 
  -2   2  10       20.16       24.58      2.26 o 
  -1   2  10       23.08       19.52      2.05 o 
   0   2  10      352.76      329.14     10.69 o 
   1   2  10      352.84      332.13      9.77 o 
   2   2  10       27.81       18.62      3.21 o 
   3   2  10      311.47      289.36      9.16 o 
   4   2  10      307.85      308.98      7.44 o 
   5   2  10        7.43       11.50      4.24 o 
   6   2  10       18.74       22.82      5.80 o 
   7   2  10        0.75       -3.12      5.30 o 
  -6   3  10        0.37        8.23      6.42 o 
  -5   3  10        2.05        0.15      5.55 o 
  -4   3  10      176.02      171.13     10.68 o 
  -3   3  10       14.42       12.66      2.75 o 
  -2   3  10       13.45        9.59      2.63 o 
  -1   3  10      508.91      514.63      8.80 o 
   0   3  10        3.87        3.99      2.66 o 
   1   3  10       10.82       11.40      2.96 o 
   2   3  10      516.14      494.31     12.62 o 
   3   3  10      197.54      187.57      5.42 o 
   4   3  10       58.96       54.19      3.57 o 
   5   3  10       56.10       54.44      6.10 o 
   6   3  10        2.04        1.65      4.33 o 
   7   3  10        0.30        2.96      5.02 o 
  -5   4  10        0.21        2.72      6.04 o 
  -4   4  10        1.69       -0.40      5.28 o 
  -3   4  10       22.99       24.83      3.44 o 
  -2   4  10      144.01      151.32     10.10 o 
  -1   4  10       77.48       83.95      6.10 o 
   0   4  10       27.71       24.66      3.90 o 
   1   4  10      187.36      198.03      8.13 o 
   2   4  10      125.15      115.93      4.40 o 
   3   4  10       22.27       17.79      2.52 o 
   4   4  10       90.05       81.06      4.19 o 
   5   4  10       64.57       72.23      6.50 o 
   6   4  10        1.42        3.57      4.69 o 
   7   4  10       31.80       29.40      6.86 o 
  -5   5  10        1.73        0.97      6.33 o 
  -4   5  10        8.05        4.73      6.44 o 
  -3   5  10       29.21       28.74      4.06 o 
  -2   5  10       19.23       18.39      5.46 o 
  -1   5  10       17.28       16.80      4.05 o 
   0   5  10       76.01       80.72      5.70 o 
   1   5  10        5.57        6.49      1.99 o 
   2   5  10       37.30       31.74      2.85 o 
   3   5  10      103.86      106.50      4.65 o 
   4   5  10       40.84       41.85      3.31 o 
   5   5  10       15.70       16.93      4.86 o 
   6   5  10       33.17       32.85      6.12 o 
  -4   6  10        0.18       -6.48      6.48 o 
  -3   6  10        1.97        5.99      3.76 o 
  -2   6  10        1.50       -1.63      3.78 o 
  -1   6  10       59.22       58.85      5.70 o 
   0   6  10       54.80       61.66      5.76 o 
   1   6  10      269.44      257.19     10.20 o 
   2   6  10      513.36      511.95      9.88 o 
   3   6  10        3.64        4.01      2.39 o 
   4   6  10       10.93       14.96      3.09 o 
   5   6  10       15.58       10.87      4.98 o 
   6   6  10       36.43       37.24      6.69 o 
  -3   7  10        0.52        0.61      6.23 o 
  -2   7  10        8.38        8.78      4.75 o 
  -1   7  10       37.57       25.63      5.15 o 
   0   7  10      116.87      122.56      7.96 o 
   1   7  10      194.33      196.89      9.88 o 
   2   7  10       12.20       24.28      4.98 o 
   3   7  10        1.25        1.65      3.91 o 
   4   7  10        7.59        4.98      4.28 o 
   5   7  10       23.81       25.61      5.87 o 
  -3   8  10       27.83       36.60      6.76 o 
  -2   8  10        5.61        8.49      5.49 o 
  -1   8  10        1.03       -4.41      4.41 o 
   0   8  10        8.20       11.90      4.90 o 
   1   8  10        5.01        3.44      4.81 o 
   2   8  10        1.81        2.96      4.48 o 
   3   8  10       17.22       18.83      5.19 o 
   5   8  10        3.17       -2.70      5.23 o 
  -1   9  10        4.66        4.37      5.81 o 
   0   9  10        3.30        5.57      5.62 o 
   1   9  10       11.99       21.45      6.37 o 
   2   9  10        3.82       -0.89      5.21 o 
   3   9  10        0.08        2.05      4.98 o 
  -1  -9  11       14.21        5.72      3.69 o 
   0  -9  11       50.06       65.78      7.09 o 
   1  -9  11        0.13        0.04      5.40 o 
  -3  -8  11        0.55        6.37      5.89 o 
  -2  -8  11       50.47       54.69      7.60 o 
  -1  -8  11       87.34       91.07      5.49 o 
   0  -8  11        0.07        3.70      3.40 o 
   1  -8  11       40.73       35.51      4.43 o 
   2  -8  11       48.83       46.25      6.69 o 
  -4  -7  11       18.88       24.44      6.21 o 
  -3  -7  11       55.58       60.37      7.30 o 
  -2  -7  11       56.87       56.64      4.39 o 
  -1  -7  11        0.09       -1.70      2.72 o 
   0  -7  11      270.70      278.80      8.47 o 
   1  -7  11      120.50      111.73      5.75 o 
   2  -7  11        1.65       -1.44      3.06 o 
   3  -7  11       30.38       33.06      6.12 o 
   4  -7  11        4.09        9.82      5.09 o 
  -5  -6  11       26.54       38.40      7.51 o 
  -4  -6  11       59.74       67.82      7.98 o 
  -3  -6  11       74.58       71.94      7.66 o 
  -2  -6  11       72.41       61.81      6.88 o 
  -1  -6  11      201.52      190.62     11.18 o 
   0  -6  11      110.94       99.44      5.90 o 
   1  -6  11       15.55       14.14      3.24 o 
   2  -6  11      169.42      158.36      6.69 o 
   3  -6  11       50.40       55.76      4.58 o 
   4  -6  11        4.21        2.36      4.66 o 
  -5  -5  11       77.99       83.59      8.55 o 
  -4  -5  11       40.50       41.23      6.19 o 
  -3  -5  11       81.70       79.45      7.43 o 
  -2  -5  11      217.34      205.33      6.32 o 
  -1  -5  11        7.63        2.55      3.52 o 
   0  -5  11       39.79       38.75      4.09 o 
   1  -5  11      815.33      777.76     26.28 o 
   2  -5  11      298.15      304.36      8.31 o 
   3  -5  11       46.08       43.55      4.01 o 
   4  -5  11       21.06       24.25      5.32 o 
  -6  -4  11       46.29       52.56      7.30 o 
  -5  -4  11       10.24        3.72      5.30 o 
  -4  -4  11       89.47       88.64      7.33 o 
  -3  -4  11      311.82      316.17     12.43 o 
  -2  -4  11       38.76       41.67      3.59 o 
  -1  -4  11       33.20       26.38      3.99 o 
   0  -4  11     1553.59     1507.81     21.84 o 
   1  -4  11      320.16      325.35     12.31 o 
   2  -4  11       32.62       22.52      4.24 o 
   3  -4  11      110.27      106.24      7.92 o 
   4  -4  11       99.61       86.72      6.54 o 
   5  -4  11       15.12       10.24      4.33 o 
  -6  -3  11        0.72       -0.48      5.11 o 
  -5  -3  11       40.68       46.61      6.52 o 
  -4  -3  11      172.33      144.94      8.49 o 
  -3  -3  11       90.59       89.29      6.92 o 
  -2  -3  11      225.59      229.56     11.70 o 
  -1  -3  11      591.18      567.26     10.54 o 
   0  -3  11      234.78      226.78      6.30 o 
   1  -3  11      262.59      255.51      9.71 o 
   2  -3  11       30.77       33.57      3.25 o 
   3  -3  11      205.00      188.38      8.59 o 
   4  -3  11        8.27        5.26      3.74 o 
   5  -3  11       91.04       94.53      6.94 o 
  -6  -2  11       11.55        9.56      5.40 o 
  -5  -2  11       32.35       36.58      5.99 o 
  -4  -2  11        3.93        6.67      2.82 o 
  -3  -2  11        2.04        4.12      2.42 o 
  -2  -2  11      470.71      449.26      8.42 o 
  -1  -2  11      155.79      156.45      5.11 o 
   0  -2  11      252.73      265.85      7.90 o 
   1  -2  11      565.37      597.64     10.89 o 
   2  -2  11       29.49       29.08      2.95 o 
   3  -2  11        8.27        7.47      3.46 o 
   4  -2  11      246.08      263.97     10.03 o 
   5  -2  11      136.46      129.90      7.98 o 
   6  -2  11       42.80       40.09      7.87 o 
  -6  -1  11        1.49        3.61      5.42 o 
  -5  -1  11        1.89        2.70      3.10 o 
  -4  -1  11        5.17        1.93      2.93 o 
  -3  -1  11       83.31       91.76      5.03 o 
  -2  -1  11       22.28       21.69      2.12 o 
  -1  -1  11       19.45       13.78      2.22 o 
   0  -1  11     1393.82     1534.29     21.30 o 
   1  -1  11      406.09      384.87      8.29 o 
   2  -1  11        1.72        2.53      1.90 o 
   3  -1  11      529.36      524.98     14.12 o 
   4  -1  11      162.90      167.59      8.11 o 
   5  -1  11      199.00      190.99      9.01 o 
   6  -1  11      119.34      176.03     12.18 o 
  -6   0  11       12.85       22.99      6.61 o 
  -5   0  11       12.82       17.98      5.34 o 
  -4   0  11      158.79      157.65      6.21 o 
  -3   0  11      255.77      251.08      9.54 o 
  -2   0  11      577.05      570.13      8.59 o 
  -1   0  11     1576.19     1667.56     22.55 o 
   0   0  11      450.53      430.42     20.46 o 
   1   0  11      191.54      184.19     11.14 o 
   2   0  11      775.60      746.19     17.18 o 
   3   0  11      251.57      251.62      8.95 o 
   4   0  11        4.42        2.70      3.29 o 
   5   0  11      313.71      328.35     11.19 o 
   6   0  11       28.88       47.35      7.56 o 
   7   0  11        0.46        2.28      5.51 o 
  -6   1  11        9.53       14.67      6.02 o 
  -5   1  11       68.78       59.25      7.54 o 
  -4   1  11       61.49       72.30      7.35 o 
  -3   1  11      211.17      212.11      5.07 o 
  -2   1  11      668.20      691.01     12.82 o 
  -1   1  11      113.17      100.94      8.59 o 
   0   1  11      213.52      212.59      5.92 o 
   1   1  11     1132.21     1142.51     16.63 o 
   2   1  11       44.72       34.13      3.86 o 
   3   1  11       12.42       13.87      3.50 o 
   4   1  11      225.68      244.21      9.25 o 
   5   1  11       50.41       46.10      6.56 o 
   6   1  11        0.01       -4.43      4.90 o 
   7   1  11        2.52       14.29      6.86 o 
  -6   2  11        2.71       15.30      6.86 o 
  -5   2  11        5.38        6.19      5.19 o 
  -4   2  11        0.95        3.65      4.90 o 
  -3   2  11       18.63       19.49      2.83 o 
  -2   2  11       69.46       69.73      5.60 o 
  -1   2  11      182.16      165.29     10.32 o 
   0   2  11      241.46      217.67      5.75 o 
   1   2  11       16.36       14.27      3.10 o 
   2   2  11       64.49       64.02      4.66 o 
   3   2  11      138.74      148.97      6.99 o 
   4   2  11      376.00      337.01     10.60 o 
   5   2  11        2.28        0.86      4.10 o 
   6   2  11       20.29       27.55      6.35 o 
   7   2  11        3.71        4.10      6.27 o 
  -5   3  11        5.59        3.04      6.04 o 
  -4   3  11        1.74       -0.06      5.11 o 
  -3   3  11        5.05        7.03      2.70 o 
  -2   3  11        1.33       -0.58      2.68 o 
  -1   3  11      201.00      213.18      8.47 o 
   0   3  11        6.90        7.60      3.08 o 
   1   3  11       17.56       23.56      3.53 o 
   2   3  11      817.43      772.93     17.50 o 
   3   3  11      209.53      182.55      7.45 o 
   4   3  11        7.16        3.83      2.42 o 
   5   3  11       78.42       76.03      6.82 o 
   6   3  11       50.45       47.50      6.97 o 
   7   3  11        2.77        2.62      6.06 o 
  -5   4  11        3.99        7.28      6.19 o 
  -4   4  11        0.07        0.13      5.57 o 
  -3   4  11        8.19       10.04      3.16 o 
  -2   4  11       69.29       72.99      4.71 o 
  -1   4  11       12.35       11.02      3.61 o 
   0   4  11       74.19       73.16      5.47 o 
   1   4  11     1643.20     1652.42     31.77 o 
   2   4  11      369.47      362.08     11.21 o 
   3   4  11       60.09       51.02      3.37 o 
   4   4  11      117.63      113.79      4.99 o 
   5   4  11       54.76       56.19      6.57 o 
   6   4  11       26.23       24.30      5.91 o 
  -5   5  11       21.31       22.23      8.32 o 
  -4   5  11       20.18       23.05      7.96 o 
  -3   5  11        1.12        4.28      3.40 o 
  -2   5  11       18.15       15.09      4.35 o 
  -1   5  11       10.25       12.01      3.72 o 
   0   5  11      494.43      519.49     14.69 o 
   1   5  11       87.48       55.60      5.19 o 
   2   5  11      597.37      538.41     10.10 o 
   3   5  11       47.32       53.63      7.66 o 
   4   5  11       79.41       85.14      4.50 o 
   5   5  11        0.38       -2.24      4.20 o 
   6   5  11       19.50       27.46      6.29 o 
  -4   6  11        0.66       -2.19      7.32 o 
  -3   6  11        5.58       15.19      3.97 o 
  -2   6  11       12.51        5.34      4.41 o 
  -1   6  11       28.57       29.03      5.26 o 
   0   6  11       20.64       18.83      4.67 o 
   1   6  11       83.53       82.05      6.31 o 
   2   6  11        1.42       -3.29      3.52 o 
   3   6  11       19.37       27.98      3.22 o 
   4   6  11        0.09       -0.87      2.53 o 
   5   6  11       37.52       38.71      6.25 o 
   6   6  11       22.00       20.48      6.21 o 
  -3   7  11        3.26        1.35      4.96 o 
  -2   7  11       29.99       28.20      5.95 o 
  -1   7  11        4.56        5.47      4.88 o 
   0   7  11       16.19       14.16      5.19 o 
   1   7  11        2.72        1.14      4.07 o 
   2   7  11        0.51       -3.52      3.93 o 
   3   7  11        7.77        6.94      4.12 o 
   4   7  11       79.00       81.36      5.51 o 
   5   7  11        0.99       10.20      5.30 o 
  -2   8  11       15.92       18.56      6.18 o 
  -1   8  11        0.70        4.28      5.32 o 
   0   8  11       12.77       11.19      5.68 o 
   1   8  11        3.53        3.44      4.88 o 
   2   8  11        1.23        4.22      4.54 o 
   3   8  11       48.46       48.74      6.46 o 
  -1   9  11        0.47       -2.96      5.66 o 
   0   9  11        1.23        4.33      6.04 o 
   1   9  11       10.73       16.57      6.14 o 
   2   9  11       28.65       19.78      6.18 o 
   3   9  11        0.35        5.07      5.28 o 
  -3  -8  12        3.05        5.62      5.66 o 
  -2  -8  12       63.63       73.48      8.32 o 
  -1  -8  12       41.23       40.81      4.50 o 
   0  -8  12       77.37       76.97      6.65 o 
   1  -8  12       15.89       24.72      4.34 o 
   2  -8  12       32.14       31.07      6.86 o 
  -4  -7  12        3.53       16.00      6.57 o 
  -3  -7  12       89.82       80.28      8.70 o 
  -2  -7  12       19.13       19.74      6.12 o 
  -1  -7  12       10.94       15.21      3.49 o 
   0  -7  12      124.42      138.68      6.33 o 
   1  -7  12       26.67       25.11      4.95 o 
   2  -7  12        1.08        2.71      3.29 o 
   3  -7  12       18.59       25.31      6.23 o 
  -4  -6  12       84.15      102.51      9.23 o 
  -3  -6  12       14.04        9.82      5.61 o 
  -2  -6  12       35.19       31.19      4.41 o 
  -1  -6  12      363.62      300.38     12.98 o 
   0  -6  12       25.12       31.22      3.79 o 
   1  -6  12        9.74        9.35      3.14 o 
   2  -6  12       67.29       82.48      9.29 o 
   3  -6  12       54.28       53.10      4.77 o 
   4  -6  12       33.05       29.21      6.08 o 
  -5  -5  12       69.34       67.95      8.30 o 
  -4  -5  12       10.94       15.68      5.91 o 
  -3  -5  12      150.65      111.22      8.72 o 
  -2  -5  12      296.30      309.29     10.76 o 
  -1  -5  12      340.75      323.42      8.22 o 
   0  -5  12       61.48       58.60      6.38 o 
   1  -5  12       29.92       31.97      5.76 o 
   2  -5  12      169.36      164.72      7.83 o 
   3  -5  12       28.65       21.83      3.69 o 
   5  -5  12       67.50       72.43      6.97 o 
  -5  -4  12        1.38        3.78      5.28 o 
  -4  -4  12       37.37       46.21      6.69 o 
  -3  -4  12       68.17       95.33      7.83 o 
  -2  -4  12      345.86      315.76      9.28 o 
  -1  -4  12      262.49      239.71      6.84 o 
   0  -4  12      378.40      397.82     14.48 o 
   1  -4  12       33.49       31.75      3.43 o 
   2  -4  12        8.80        9.77      2.88 o 
   3  -4  12      164.84      138.25      7.41 o 
   4  -4  12       33.54       34.35      5.21 o 
   5  -4  12        2.97        6.12      4.26 o 
  -5  -3  12       13.37       17.58      5.57 o 
  -4  -3  12        1.76        4.86      4.62 o 
  -3  -3  12       56.17       48.68      6.12 o 
  -2  -3  12       96.69      101.19      6.00 o 
  -1  -3  12      711.67      712.32     16.75 o 
   0  -3  12       47.54       43.05      3.40 o 
   1  -3  12       42.96       42.80      3.49 o 
   2  -3  12      298.76      298.78      7.98 o 
   3  -3  12       29.64       36.08      3.70 o 
   4  -3  12       17.49       14.90      4.26 o 
   5  -3  12       27.07       30.61      5.17 o 
  -6  -2  12       11.66       14.57      5.70 o 
  -5  -2  12       24.87       24.44      5.72 o 
  -4  -2  12       32.48       26.01      5.23 o 
  -3  -2  12        8.77       13.32      4.43 o 
  -2  -2  12      120.31      120.19      8.58 o 
  -1  -2  12       17.85       17.32      2.60 o 
   0  -2  12       17.27       20.25      4.00 o 
   1  -2  12      555.33      551.45     18.37 o 
   2  -2  12      251.12      234.46      6.77 o 
   3  -2  12       11.85       15.01      4.10 o 
   4  -2  12        8.57       15.22      3.95 o 
   5  -2  12       51.03       54.71      5.83 o 
  -6  -1  12        4.99        5.62      5.93 o 
  -5  -1  12        0.89       -0.04      3.29 o 
  -4  -1  12      112.09      122.29      5.85 o 
  -3  -1  12      125.72      124.99      8.02 o 
  -2  -1  12       91.82       90.98      3.65 o 
  -1  -1  12        2.06       -1.18      1.94 o 
   0  -1  12     1296.48     1369.95     19.78 o 
   1  -1  12      229.74      211.30      6.13 o 
   2  -1  12      266.94      295.67      7.61 o 
   3  -1  12      242.77      254.22      9.58 o 
   4  -1  12      189.68      190.28      8.93 o 
   5  -1  12      113.72      111.08      7.70 o 
   6  -1  12       44.53       67.09      9.14 o 
  -6   0  12        0.43       -5.24      5.24 o 
  -5   0  12       80.32       81.90      8.15 o 
  -4   0  12       92.54       95.58      5.38 o 
  -3   0  12      276.39      272.86      5.96 o 
  -2   0  12        9.13       12.58      2.10 o 
  -1   0  12     1231.92     1286.32     18.63 o 
   0   0  12      119.84      117.15      4.53 o 
   1   0  12      493.10      456.59      9.08 o 
   2   0  12      314.82      348.91     11.02 o 
   3   0  12      410.20      399.26     11.97 o 
   4   0  12       13.27        8.36      3.69 o 
   5   0  12      209.56      239.61     10.03 o 
   6   0  12        3.31        3.53      5.95 o 
  -6   1  12       23.84       33.61      7.75 o 
  -5   1  12       18.57       19.95      6.23 o 
  -4   1  12        4.80        7.05      4.98 o 
  -3   1  12        3.65        5.59      1.99 o 
  -2   1  12      693.11      728.63     10.58 o 
  -1   1  12        1.85        1.92      1.98 o 
   0   1  12      126.32      115.37      4.40 o 
   1   1  12       63.36       57.03      8.71 o 
   2   1  12       82.86       76.39      5.49 o 
   3   1  12        4.76        5.68      3.21 o 
   4   1  12      180.65      191.21      8.65 o 
   5   1  12        2.76        4.66      3.10 o 
   6   1  12        4.53        1.90      5.72 o 
  -5   2  12       10.12        8.15      5.66 o 
  -4   2  12       52.32       60.69      7.32 o 
  -3   2  12      242.56      233.87      7.10 o 
  -2   2  12      196.15      183.70      6.48 o 
  -1   2  12      267.06      263.71      6.45 o 
   0   2  12       36.74       40.20      3.59 o 
   1   2  12        1.52        5.68      3.17 o 
   2   2  12       11.34        6.78      3.23 o 
   3   2  12       13.25       11.90      3.29 o 
   4   2  12       20.43       16.21      3.86 o 
   5   2  12        0.20        2.96      4.43 o 
   6   2  12       14.08       14.84      6.00 o 
  -5   3  12        2.50        2.74      5.85 o 
  -4   3  12       28.51       27.89      6.94 o 
  -3   3  12       27.25       21.97      3.46 o 
  -2   3  12       64.80       70.76     11.45 o 
  -1   3  12      149.70      153.70      7.64 o 
   0   3  12       56.63       56.42      5.02 o 
   1   3  12        2.01        1.18      2.83 o 
   2   3  12      384.52      361.13     11.02 o 
   3   3  12       13.14       13.19      3.63 o 
   4   3  12        0.24       -1.40      3.13 o 
   5   3  12       33.09       41.31      6.21 o 
   6   3  12       38.09       42.60      7.14 o 
  -5   4  12       28.33       14.12      7.58 o 
  -4   4  12       49.78       33.27      7.52 o 
  -3   4  12       26.06       31.61      5.47 o 
  -2   4  12       54.31       53.64      5.87 o 
  -1   4  12       23.95       19.27      4.20 o 
   0   4  12       37.88       39.54      4.92 o 
   1   4  12     1681.99     1611.95     31.58 o 
   2   4  12      127.87      109.98      6.94 o 
   3   4  12       28.33       28.15      4.16 o 
   4   4  12      118.04      120.57     11.73 o 
   5   4  12        1.47       -1.08      3.90 o 
   6   4  12        0.01       -4.07      4.07 o 
  -4   5  12       30.24       27.34      8.55 o 
  -3   5  12        1.73       -0.09      3.37 o 
  -2   5  12        0.95        3.57      4.16 o 
  -1   5  12      269.23      271.32     10.62 o 
   0   5  12      207.22      202.33      9.01 o 
   1   5  12      137.14      142.36      8.00 o 
   2   5  12       20.61       21.75      3.12 o 
   3   5  12       35.95       47.15      5.93 o 
   4   5  12       12.89       14.22      3.00 o 
   5   5  12        4.39       -1.82      4.14 o 
   6   5  12        0.94       -2.20      5.05 o 
  -4   6  12       14.05        9.54      8.74 o 
  -3   6  12        2.71        1.03      3.76 o 
  -2   6  12       83.02       66.85      6.90 o 
  -1   6  12       22.95       24.80      5.32 o 
   0   6  12        2.33        0.21      3.93 o 
   1   6  12        0.61        0.15      3.74 o 
   2   6  12       67.22       64.23      5.93 o 
   3   6  12       72.96       68.48      4.38 o 
   4   6  12       12.31       13.18      3.20 o 
   5   6  12        2.67        7.03      4.86 o 
  -3   7  12        0.46        7.24      5.49 o 
  -2   7  12       19.38       24.65      5.99 o 
  -1   7  12       19.34        9.67      5.21 o 
   0   7  12        0.54        7.07      4.92 o 
   1   7  12       55.09       49.92      6.16 o 
   2   7  12       40.25       33.20      5.80 o 
   3   7  12        1.95        1.43      4.28 o 
   4   7  12       65.17       62.17      4.70 o 
   5   7  12        0.94        1.84      4.92 o 
  -2   8  12       16.84       18.03      6.42 o 
  -1   8  12        7.77        9.52      5.81 o 
   0   8  12       27.55       30.16      6.46 o 
   1   8  12        1.35        4.88      5.11 o 
   2   8  12        5.32       18.05      5.32 o 
   3   8  12       41.92       62.95      7.16 o 
   0   9  12        0.99        2.57      6.10 o 
   1   9  12        0.14       -4.94      4.94 o 
   2   9  12       11.44        9.69      5.42 o 
  -2  -8  13       25.70       26.74      7.05 o 
  -1  -8  13       20.89       24.87      4.15 o 
   0  -8  13        6.41        9.98      3.91 o 
   1  -8  13        2.57        2.73      3.57 o 
  -3  -7  13       59.44       62.95      8.44 o 
  -2  -7  13       11.96       11.29      5.36 o 
  -1  -7  13       19.17       20.08      5.93 o 
   0  -7  13       71.48       72.12      5.52 o 
   1  -7  13      102.79      104.30     11.05 o 
   2  -7  13        1.16        1.79      4.50 o 
   3  -7  13       18.35       31.09      6.67 o 
  -4  -6  13       93.03      101.37      9.67 o 
  -3  -6  13       30.08       36.43      6.57 o 
  -2  -6  13       27.56       34.40      8.03 o 
  -1  -6  13      273.21      271.62     11.90 o 
   0  -6  13       33.36       33.40      6.33 o 
   1  -6  13        4.05        4.99      4.15 o 
   2  -6  13       61.31       74.36      5.25 o 
   3  -6  13        8.19        5.20      3.55 o 
  -5  -5  13       13.67        5.26      6.33 o 
  -4  -5  13       43.08       32.99      6.88 o 
  -3  -5  13       41.83       37.21      6.69 o 
  -2  -5  13      112.60      111.56      6.82 o 
  -1  -5  13      128.27      135.34      5.87 o 
   0  -5  13       58.55       51.48      4.24 o 
   1  -5  13        2.84        4.13      3.87 o 
   2  -5  13       39.09       26.64      3.69 o 
   3  -5  13        0.08        0.32      2.94 o 
   4  -5  13       51.97       48.34      6.18 o 
   5  -5  13       11.84       17.39      5.04 o 
  -5  -4  13        0.36        7.51      5.91 o 
  -4  -4  13       25.61       26.05      6.10 o 
  -3  -4  13       59.60       69.24      7.35 o 
  -2  -4  13      139.44      120.31      5.41 o 
  -1  -4  13        4.61        4.33      2.56 o 
   0  -4  13       11.37       15.69      3.14 o 
   1  -4  13      283.49      287.36      9.82 o 
   2  -4  13       42.89       48.86      4.06 o 
   3  -4  13      154.67      169.70      6.63 o 
   4  -4  13       13.09       16.99      4.50 o 
   5  -4  13        0.89        4.96      4.45 o 
  -5  -3  13       18.45       19.15      6.08 o 
  -4  -3  13       78.78       86.12      8.00 o 
  -3  -3  13        9.64        7.58      4.73 o 
  -2  -3  13       27.78       31.69      3.31 o 
  -1  -3  13      207.66      225.39      6.69 o 
   0  -3  13      415.86      428.75      9.58 o 
   1  -3  13       35.81       26.99      3.54 o 
   2  -3  13      395.62      399.48      9.65 o 
   3  -3  13        3.78        4.40      2.89 o 
   4  -3  13        5.14        7.66      4.31 o 
   5  -3  13        4.06        5.95      4.31 o 
  -5  -2  13       57.50       48.40      6.86 o 
  -4  -2  13        1.67        2.41      4.67 o 
  -3  -2  13      268.19      253.58     11.21 o 
  -2  -2  13      630.27      628.73     22.45 o 
  -1  -2  13      364.76      353.79     14.51 o 
   0  -2  13       58.37       58.93      8.91 o 
   1  -2  13      438.68      440.97      9.72 o 
   2  -2  13      209.51      210.18     10.06 o 
   3  -2  13       82.40       89.17      6.71 o 
   4  -2  13       23.40       26.22      4.88 o 
   5  -2  13        1.91        1.54      4.12 o 
  -4  -1  13      121.38      137.46      6.43 o 
  -3  -1  13      249.48      236.65      7.49 o 
  -2  -1  13       73.83       75.24      3.50 o 
  -1  -1  13       14.03       17.06      2.82 o 
   0  -1  13      507.84      497.46     19.56 o 
   1  -1  13      223.46      226.82      6.61 o 
   2  -1  13        1.46        2.74      2.41 o 
   3  -1  13       88.44       84.06      6.59 o 
   4  -1  13       15.64        5.70      4.20 o 
   5  -1  13        3.01       -1.08      3.91 o 
   6  -1  13        7.52       20.67      7.96 o 
  -5   0  13       50.14       51.48      7.54 o 
  -4   0  13        8.57        4.88      4.69 o 
  -3   0  13       94.69       91.18      5.19 o 
  -2   0  13      607.44      604.08     11.64 o 
  -1   0  13      221.92      223.38      6.39 o 
   0   0  13        0.91        0.95      2.15 o 
   1   0  13        2.25        0.71      2.30 o 
   2   0  13       56.97       60.19      3.87 o 
   3   0  13      375.15      346.87     11.48 o 
   4   0  13        0.81       -1.35      3.42 o 
   5   0  13       27.71       35.59      5.62 o 
   6   0  13        3.06        4.12      6.78 o 
  -5   1  13        5.50        1.12      5.57 o 
  -4   1  13      141.69      140.33     10.32 o 
  -3   1  13      244.94      238.02      7.17 o 
  -2   1  13      250.36      246.29      5.93 o 
  -1   1  13        8.26        9.47      4.04 o 
   0   1  13       46.84       51.03      7.31 o 
   1   1  13      196.93      202.41      6.03 o 
   2   1  13      468.97      477.11     13.70 o 
   3   1  13       29.28       28.48      4.64 o 
   4   1  13       34.63       32.57      4.98 o 
   5   1  13       22.64       23.39      4.94 o 
   6   1  13        7.13        1.05      5.93 o 
  -5   2  13        4.18       -1.43      6.02 o 
  -4   2  13       20.34       23.54      6.21 o 
  -3   2  13       66.85       66.64      4.43 o 
  -2   2  13       33.82       34.37      4.10 o 
  -1   2  13        1.81       -0.10      2.14 o 
   0   2  13      382.95      365.74      7.99 o 
   1   2  13       61.00       55.64      4.96 o 
   2   2  13      107.24       92.44      6.18 o 
   3   2  13      452.90      446.29     13.17 o 
   4   2  13       15.27       25.88      4.54 o 
   5   2  13        0.11       -3.08      4.62 o 
   6   2  13       10.54       29.85      7.09 o 
  -5   3  13       16.76       23.05      7.81 o 
  -4   3  13       65.43       70.36      9.12 o 
  -3   3  13       28.13       32.15      6.13 o 
  -2   3  13       95.58       91.03      5.32 o 
  -1   3  13       14.43       14.00      3.99 o 
   0   3  13       56.25       57.84      5.40 o 
   1   3  13       29.13       33.14      4.35 o 
   2   3  13      439.29      433.65     12.90 o 
   3   3  13      192.11      166.19      7.83 o 
   4   3  13       21.53       18.84      4.26 o 
   5   3  13       34.53       50.91      6.48 o 
   6   3  13       10.36       10.05      5.36 o 
  -4   4  13        6.89       17.61      7.52 o 
  -3   4  13       96.47      101.82     18.88 o 
  -2   4  13        1.93        0.17      3.63 o 
  -1   4  13        0.85       -3.08      3.08 o 
   0   4  13       17.94       12.52      3.90 o 
   1   4  13       30.88       35.21      4.69 o 
   2   4  13      130.87      111.67      6.84 o 
   3   4  13       68.70       67.15      4.18 o 
   4   4  13      100.55      115.54      5.47 o 
   5   4  13        3.86        1.82      4.47 o 
   6   4  13        0.22        0.32      5.30 o 
  -4   5  13       17.12       22.00      8.32 o 
  -3   5  13       24.24       21.32      4.39 o 
  -2   5  13        2.81       -0.63      4.03 o 
  -1   5  13       78.75       87.46      7.07 o 
   0   5  13        2.40        6.54      3.84 o 
   1   5  13       79.60       78.93      6.57 o 
   2   5  13       14.74       12.56      2.68 o 
   3   5  13      199.23      190.78      7.20 o 
   4   5  13       25.61       23.65      3.46 o 
   5   5  13        0.08        6.99      4.94 o 
   6   5  13        5.75       13.04      5.85 o 
  -3   6  13        1.50        1.24      4.66 o 
  -2   6  13       15.59       21.30      5.24 o 
  -1   6  13        8.16       10.01      4.75 o 
   0   6  13       10.54        8.65      4.69 o 
   1   6  13        3.13        2.05      3.95 o 
   2   6  13       42.54       55.05      6.10 o 
   3   6  13        1.86        0.17      2.68 o 
   4   6  13        6.47        7.50      3.16 o 
   5   6  13       10.32       17.94      5.28 o 
  -2   7  13       20.02       29.47      6.06 o 
  -1   7  13        0.79        2.93      4.69 o 
   0   7  13        9.82        6.71      5.28 o 
   1   7  13       34.31       37.57      6.33 o 
   2   7  13        0.51        5.02      4.56 o 
   3   7  13        4.11        3.76      4.33 o 
   4   7  13        3.07        5.57      4.62 o 
  -1   8  13       21.47       22.27      6.61 o 
   0   8  13       14.26       16.80      6.16 o 
   1   8  13        7.79       12.79      5.83 o 
   2   8  13        4.83        7.41      5.57 o 
   3   8  13        0.30       -0.32      4.98 o 
  -1  -8  14       40.54       43.38      7.66 o 
   0  -8  14        2.33        3.73      4.76 o 
  -3  -7  14       41.22       30.59      7.33 o 
  -2  -7  14       84.52      101.43      9.71 o 
  -1  -7  14       11.53       15.45      4.57 o 
   0  -7  14       69.39       84.65      8.68 o 
   1  -7  14       90.64      101.93      6.28 o 
   2  -7  14        1.71       -1.30      3.71 o 
  -4  -6  14       27.10       19.32      6.75 o 
  -3  -6  14       26.23       28.81      6.88 o 
  -2  -6  14       39.64       45.36      6.97 o 
  -1  -6  14      165.76      173.66      7.01 o 
   0  -6  14       48.31       53.12      8.83 o 
   1  -6  14       40.18       35.89      7.15 o 
   2  -6  14      142.35      139.64      6.73 o 
   3  -6  14        3.29        4.89      5.94 o 
  -4  -5  14        1.19       -0.29      5.78 o 
  -3  -5  14       70.01       75.91      8.32 o 
  -2  -5  14       94.98      104.66      5.43 o 
  -1  -5  14        1.21       -0.63      2.78 o 
   0  -5  14       65.32       65.73      4.73 o 
   1  -5  14      134.77      133.73      6.21 o 
   2  -5  14        9.11        9.74      3.31 o 
   3  -5  14        0.98        4.54      4.53 o 
   4  -5  14       11.20       15.41      5.15 o 
  -5  -4  14        4.50        9.23      6.19 o 
  -4  -4  14       43.64       44.06      7.30 o 
  -3  -4  14       62.11       68.10      7.30 o 
  -2  -4  14       13.28        6.05      2.94 o 
  -1  -4  14       51.72       55.14      6.14 o 
   0  -4  14       11.34       15.69      3.18 o 
   1  -4  14      350.04      350.67      9.16 o 
   2  -4  14      148.64      148.62      6.53 o 
   3  -4  14       45.12       49.11      4.57 o 
   4  -4  14       63.10       47.33      6.21 o 
   5  -4  14        0.01       -2.22      4.45 o 
  -5  -3  14       20.76       25.22      6.69 o 
  -4  -3  14       73.46       73.76      7.98 o 
  -3  -3  14        0.18       -3.82      4.33 o 
  -2  -3  14       51.40       44.70      3.83 o 
  -1  -3  14       55.49       51.38      4.10 o 
   0  -3  14      367.16      392.71     19.43 o 
   1  -3  14      194.98      196.57      9.12 o 
   2  -3  14      426.45      405.24     16.16 o 
   3  -3  14      180.48      177.61      6.72 o 
   4  -3  14        4.53        7.11      4.31 o 
   5  -3  14       21.83       24.09      5.34 o 
  -5  -2  14       38.60       31.62      6.57 o 
  -4  -2  14        8.53       12.18      5.28 o 
  -3  -2  14      134.86      137.91      9.16 o 
  -2  -2  14       42.92       51.57      3.82 o 
  -1  -2  14        2.30        1.84      2.59 o 
   0  -2  14      125.43      115.47      6.71 o 
   1  -2  14      347.75      363.95      8.89 o 
   2  -2  14      192.65      175.54      6.64 o 
   3  -2  14       14.00       14.61      4.67 o 
   4  -2  14      222.84      211.39     10.17 o 
   5  -2  14        4.96        0.13      4.26 o 
  -4  -1  14       79.87       80.78      7.45 o 
  -3  -1  14      118.65      117.83      8.30 o 
  -2  -1  14       91.13       89.65      4.75 o 
  -1  -1  14      136.59      130.93      5.51 o 
   0  -1  14      220.00      229.22      6.79 o 
   1  -1  14        7.36        6.99      3.87 o 
   2  -1  14       46.41       47.59      5.35 o 
   3  -1  14       96.98      107.76      7.71 o 
   4  -1  14       13.23        9.56      4.54 o 
   5  -1  14       42.33       46.00      6.02 o 
  -5   0  14        9.02       11.63      6.14 o 
  -4   0  14        4.42        2.53      5.26 o 
  -3   0  14      121.80      121.76      6.63 o 
  -2   0  14       27.50       29.34      2.92 o 
  -1   0  14       33.50       30.84      3.29 o 
   0   0  14       48.48       45.87      3.66 o 
   1   0  14      132.04      131.18      7.97 o 
   2   0  14       37.19       36.64      4.53 o 
   3   0  14       17.46       13.85      4.10 o 
   4   0  14       72.39       93.13      7.07 o 
   5   0  14       22.87       36.31      5.72 o 
   6   0  14       68.35       97.29     11.00 o 
  -5   1  14        2.12        5.97      6.25 o 
  -4   1  14       58.49       61.05      7.94 o 
  -3   1  14       27.63       27.84      6.63 o 
  -2   1  14       63.97       62.38      3.58 o 
  -1   1  14       32.84       35.49      5.87 o 
   0   1  14      193.93      189.55      8.62 o 
   1   1  14      150.38      141.96      7.54 o 
   2   1  14       89.14      102.42      6.80 o 
   3   1  14      168.71      189.86      8.80 o 
   4   1  14       73.18       86.95      6.94 o 
   5   1  14      100.38      107.93      7.94 o 
   6   1  14       17.04       21.41      7.56 o 
  -5   2  14        1.10        2.93      6.38 o 
  -4   2  14       14.53       12.16      6.65 o 
  -3   2  14        6.09        3.61      2.98 o 
  -2   2  14       30.99       22.38      4.33 o 
  -1   2  14       30.85       32.87      5.15 o 
   0   2  14      295.09      308.04      7.57 o 
   1   2  14       20.63       27.44      4.60 o 
   2   2  14       23.87       19.72      4.16 o 
   3   2  14      154.69      157.66      8.27 o 
   4   2  14        8.09        3.48      3.97 o 
   5   2  14        7.42       11.34      3.56 o 
   6   2  14       19.30       20.64      6.73 o 
  -4   3  14        7.46       10.68      7.09 o 
  -3   3  14        1.05        3.49      3.22 o 
  -2   3  14       90.15      108.73      7.41 o 
  -1   3  14       37.73       40.53      5.00 o 
   0   3  14       23.17       12.48      4.07 o 
   1   3  14       39.11       36.08      5.02 o 
   2   3  14       43.13       45.01      5.00 o 
   3   3  14        8.31        9.82      4.01 o 
   4   3  14       39.93       37.87      5.17 o 
   5   3  14       58.19       51.49      6.88 o 
   6   3  14        2.37        1.63      5.59 o 
  -4   4  14        9.75       10.60      8.02 o 
  -3   4  14       41.91       43.37      8.56 o 
  -2   4  14       15.79       21.89      4.92 o 
  -1   4  14       60.43       51.57      5.93 o 
   0   4  14       13.23       11.46      4.33 o 
   1   4  14        4.23        4.52      3.93 o 
   2   4  14       18.54       21.57      4.64 o 
   3   4  14      102.60      114.90      7.56 o 
   4   4  14       66.72       63.13      4.42 o 
   5   4  14        6.91        2.66      4.48 o 
   6   4  14        8.13       12.18      6.31 o 
  -3   5  14        6.26        8.02      4.86 o 
  -2   5  14       19.97       12.56      4.56 o 
  -1   5  14        1.87        0.55      3.97 o 
   0   5  14       11.41        6.59      4.50 o 
   1   5  14        0.65       -3.65      3.65 o 
   2   5  14       38.65       41.94      3.71 o 
   3   5  14        0.74       -1.61      2.52 o 
   4   5  14        0.86        3.98      3.79 o 
   5   5  14        0.15        1.29      5.09 o 
  -3   6  14        0.60       -1.16      5.04 o 
  -2   6  14        4.64        5.07      4.67 o 
  -1   6  14       43.92       45.39      6.16 o 
   0   6  14        1.70       -0.04      4.75 o 
   1   6  14       74.14       65.06      6.50 o 
   2   6  14       35.91       28.27      5.17 o 
   3   6  14        0.24       -3.93      3.95 o 
   4   6  14        0.37        2.65      3.16 o 
   5   6  14       13.42       15.81      5.76 o 
  -2   7  14       14.50       18.34      5.99 o 
  -1   7  14        8.58        5.57      5.07 o 
   0   7  14        2.64        6.73      5.38 o 
   1   7  14        2.48        2.51      4.98 o 
   2   7  14        4.38       -3.50      4.69 o 
   3   7  14        1.72        2.96      4.28 o 
   4   7  14        2.29        5.28      4.86 o 
   0   8  14        7.75        4.69      5.87 o 
   1   8  14        0.73       -1.27      5.28 o 
   2   8  14        9.86       17.22      6.04 o 
   3   8  14        5.71        2.36      5.61 o 
  -2  -7  15       23.27       23.30      7.20 o 
  -1  -7  15       23.77       24.00      4.32 o 
   0  -7  15       51.64       44.42     10.26 o 
   1  -7  15        0.57        0.67      3.81 o 
   2  -7  15        1.28        4.90      3.83 o 
  -3  -6  15        1.99        1.69      6.12 o 
  -2  -6  15       22.13       36.75      7.32 o 
  -1  -6  15       47.97       55.96      4.92 o 
   0  -6  15       17.09       10.12      3.71 o 
   1  -6  15       44.95       53.99      4.86 o 
   2  -6  15       31.46       32.10      4.58 o 
   3  -6  15       20.83       22.52      4.35 o 
  -4  -5  15        0.22       -1.82      5.87 o 
  -3  -5  15       13.67       19.40      6.12 o 
  -2  -5  15       61.22       66.41      8.08 o 
  -1  -5  15        3.35        9.85      3.36 o 
   0  -5  15       82.47       85.14      7.46 o 
   1  -5  15       76.93       81.20      6.19 o 
   2  -5  15       23.15       11.73      3.54 o 
   3  -5  15        0.82       -1.30      3.35 o 
   4  -5  15       36.16       48.36      6.42 o 
  -4  -4  15       36.85       40.59      7.18 o 
  -3  -4  15       42.35       46.65      7.20 o 
  -2  -4  15        1.94        3.50      3.22 o 
  -1  -4  15       80.67       74.69      4.83 o 
   0  -4  15       23.80       25.14      3.60 o 
   1  -4  15      195.26      185.19      9.17 o 
   2  -4  15       17.58       21.44      6.37 o 
   3  -4  15       71.16       68.91      5.24 o 
   4  -4  15       69.59       54.46      6.75 o 
  -4  -3  15       62.78       77.05      8.42 o 
  -3  -3  15        0.56       -3.76      4.18 o 
  -2  -3  15       44.06       50.99      8.60 o 
  -1  -3  15       76.98       76.49      6.02 o 
   0  -3  15       20.92       16.91      3.18 o 
   1  -3  15       52.17       60.53      4.63 o 
   2  -3  15      139.78      139.63      8.41 o 
   3  -3  15      133.73      126.57      6.69 o 
   4  -3  15       15.11       13.23      4.79 o 
   5  -3  15       18.88       25.84      5.80 o 
  -5  -2  15       15.28       12.98      5.97 o 
  -4  -2  15        7.23        7.87      5.30 o 
  -3  -2  15       59.99       56.47      7.09 o 
  -2  -2  15      221.28      234.54      7.29 o 
  -1  -2  15        8.15        6.35      2.89 o 
   0  -2  15      150.42      150.95      6.22 o 
   1  -2  15      218.82      239.28      7.77 o 
   2  -2  15        5.43       -2.84      2.84 o 
   3  -2  15        4.52        9.42      4.43 o 
   4  -2  15       62.73       70.27      6.97 o 
   5  -2  15       13.74       11.86      5.23 o 
  -4  -1  15       11.66       16.95      5.47 o 
  -3  -1  15        5.94       13.42      5.00 o 
  -2  -1  15      113.75      109.06      6.15 o 
  -1  -1  15        9.20       14.15      3.07 o 
   0  -1  15      158.95      157.18      8.71 o 
   1  -1  15        4.34        5.59      2.84 o 
   2  -1  15       98.93      110.23      5.68 o 
   3  -1  15       13.38       19.00      4.71 o 
   4  -1  15       56.19       49.10      5.93 o 
   5  -1  15        9.04       17.14      5.17 o 
  -4   0  15       10.74       13.40      6.21 o 
  -3   0  15        1.86        1.10      5.61 o 
  -2   0  15        1.90        1.95      2.72 o 
  -1   0  15      258.39      271.26      7.59 o 
   0   0  15       39.67       41.73      9.17 o 
   1   0  15      173.03      185.94      7.91 o 
   2   0  15       61.30       77.09      6.38 o 
   3   0  15       17.16       18.24      4.85 o 
   4   0  15        1.23        6.12      4.54 o 
   5   0  15       27.14       41.78      6.35 o 
   6   0  15       82.67       89.33     10.60 o 
  -5   1  15        0.51       -5.74      5.74 o 
  -4   1  15        1.09        2.20      5.93 o 
  -3   1  15       62.71       86.89      9.23 o 
  -2   1  15      155.78      163.42      6.14 o 
  -1   1  15      125.58      123.45      7.30 o 
   0   1  15      489.74      493.62     10.35 o 
   1   1  15      117.69      121.02      5.51 o 
   2   1  15        8.90        3.15      3.84 o 
   3   1  15        8.68        6.88      4.26 o 
   4   1  15       33.59       42.22      5.89 o 
   5   1  15       90.42       72.23      6.92 o 
   6   1  15       14.92       17.18      7.60 o 
  -4   2  15       24.60       25.31      7.79 o 
  -3   2  15       15.04       13.66      3.61 o 
  -2   2  15        0.12        3.34      3.88 o 
  -1   2  15      396.14      419.00      9.25 o 
   0   2  15      174.74      165.93     14.14 o 
   1   2  15        4.28       -2.17      3.63 o 
   2   2  15       55.37       52.29      5.81 o 
   3   2  15       53.31       52.71      5.53 o 
   4   2  15       29.16       23.58      4.96 o 
   5   2  15       28.34       35.26      4.45 o 
   6   2  15        2.54        7.79      6.63 o 
  -4   3  15        0.11        1.71      6.97 o 
  -3   3  15        2.17        0.78      3.56 o 
  -2   3  15       71.72       73.90      6.42 o 
  -1   3  15       99.92       83.93      6.54 o 
   0   3  15        2.42        0.67      3.76 o 
   1   3  15       23.69       23.94      4.75 o 
   2   3  15       51.03       45.11      5.51 o 
   3   3  15       49.33       54.19      5.64 o 
   4   3  15       26.19       26.07      5.13 o 
   5   3  15       46.55       48.93      7.39 o 
  -4   4  15        0.45        0.89      7.56 o 
  -3   4  15        0.40        2.77      3.66 o 
  -2   4  15        8.02        5.45      4.60 o 
  -1   4  15        1.82       -0.11      3.78 o 
   0   4  15      109.51       98.30      7.16 o 
   1   4  15        1.28        0.15      3.91 o 
   2   4  15       57.19       49.33      5.81 o 
   3   4  15        0.81        0.36      4.09 o 
   4   4  15       32.04       42.86      4.25 o 
   5   4  15       30.77       40.80      6.76 o 
  -3   5  15        0.09        3.23      4.96 o 
  -2   5  15        3.26       -2.17      4.62 o 
  -1   5  15       33.85       28.52      5.55 o 
   0   5  15       34.76       41.25      5.99 o 
   1   5  15        4.22        3.86      4.41 o 
   2   5  15      220.42      205.88     10.24 o 
   3   5  15       25.66       25.82      3.72 o 
   4   5  15       40.08       42.29      4.28 o 
   5   5  15        5.89        6.59      5.61 o 
  -2   6  15        0.95       -1.54      5.21 o 
  -1   6  15        0.64        4.79      5.17 o 
   0   6  15        0.05        1.62      4.90 o 
   1   6  15      175.57      163.15      9.41 o 
   2   6  15       20.91       17.48      4.96 o 
   3   6  15        0.04       -2.24      4.41 o 
   4   6  15       10.09       11.14      3.57 o 
  -1   7  15        1.76        3.02      5.68 o 
   0   7  15        9.65       11.17      5.59 o 
   1   7  15       34.25       35.34      6.69 o 
   2   7  15        5.19        3.80      5.19 o 
   3   7  15       12.06       10.94      5.34 o 
   1   8  15        0.01       -2.85      5.57 o 
   0  -7  16       64.55       77.23     14.86 o 
  -2  -6  16       16.27       13.26      6.71 o 
  -1  -6  16       40.86       41.33      4.66 o 
   0  -6  16       14.91       19.67      4.06 o 
   1  -6  16        7.52       13.40      3.90 o 
   2  -6  16       25.66       24.69      4.51 o 
  -3  -5  16       31.75       48.49      8.28 o 
  -2  -5  16       78.72       82.07      8.99 o 
  -1  -5  16       19.52       15.23      4.02 o 
   0  -5  16       35.18       45.07      5.76 o 
   1  -5  16       38.37       41.40      4.57 o 
   2  -5  16       70.91       64.74      5.45 o 
   3  -5  16        1.49        6.60      3.84 o 
  -4  -4  16       34.29       44.54      7.52 o 
  -3  -4  16      100.30      120.17     10.28 o 
  -2  -4  16        0.21       -1.29      3.74 o 
  -1  -4  16      130.25      135.96     10.56 o 
   0  -4  16      172.40      186.44      7.24 o 
   1  -4  16       45.74       42.12      4.41 o 
   2  -4  16        9.34        4.15      3.20 o 
   3  -4  16       30.37       33.51      4.47 o 
   4  -4  16       33.99       52.84      6.86 o 
  -4  -3  16       35.40       47.79      7.66 o 
  -3  -3  16        2.22        0.48      5.24 o 
  -2  -3  16       51.38       53.31      4.45 o 
  -1  -3  16      648.51      663.81     13.44 o 
   0  -3  16       43.88       46.67      4.47 o 
   1  -3  16        3.38        2.33      3.20 o 
   2  -3  16       50.48       45.71      6.22 o 
   3  -3  16       49.57       41.46      4.45 o 
   4  -3  16       18.23       29.43      5.93 o 
  -4  -2  16        4.40       10.83      5.64 o 
  -3  -2  16        0.85        2.24      5.02 o 
  -2  -2  16      168.91      170.64      7.81 o 
  -1  -2  16       13.23        9.57      3.30 o 
   0  -2  16      122.45      143.19      6.31 o 
   1  -2  16      147.74      150.77      6.91 o 
   2  -2  16        7.49        6.28      3.30 o 
   3  -2  16        8.32        6.40      4.83 o 
   4  -2  16        8.08        7.98      5.13 o 
   5  -2  16       10.84       10.64      5.43 o 
  -3  -1  16        0.79       -3.27      4.64 o 
  -2  -1  16        0.04       -2.77      2.77 o 
  -1  -1  16      490.40      537.08     13.90 o 
   0  -1  16      105.25      115.79      5.80 o 
   1  -1  16       17.34        9.18      7.77 o 
   2  -1  16       48.68       56.51      8.13 o 
   3  -1  16       45.70       51.25      6.33 o 
   4  -1  16       32.92       27.59      5.62 o 
   5  -1  16        8.69        8.97      4.96 o 
  -3   0  16        6.77       13.26      5.15 o 
  -2   0  16       96.27      109.86      5.55 o 
  -1   0  16      131.60      136.61      5.94 o 
   0   0  16        9.60        8.90      3.01 o 
   1   0  16       67.02       70.41      4.76 o 
   2   0  16      294.30      278.28     11.27 o 
   3   0  16       16.58       27.23      5.55 o 
   4   0  16        3.03       -1.52      4.60 o 
   5   0  16        1.71        2.11      4.73 o 
  -4   1  16       17.46       21.70      7.87 o 
  -3   1  16       52.32       43.25      8.28 o 
  -2   1  16       75.26       70.71      6.25 o 
  -1   1  16        2.41        8.27      3.91 o 
   0   1  16       92.32       97.10      5.16 o 
   1   1  16      190.49      184.71      6.49 o 
   2   1  16        8.07        4.66      3.95 o 
   3   1  16       19.84       35.69      5.66 o 
   4   1  16      157.39      160.41      9.37 o 
   5   1  16       68.20       45.89      6.52 o 
  -4   2  16       32.13       33.78      8.93 o 
  -3   2  16       62.43       57.40      9.50 o 
  -2   2  16        2.74        3.00      4.05 o 
  -1   2  16       84.10       78.46      6.73 o 
   0   2  16        1.49        1.73      2.83 o 
   1   2  16        0.87       -0.89      3.97 o 
   2   2  16       40.15       32.66      5.15 o 
   3   2  16      134.12      141.01      8.80 o 
   4   2  16       76.08       58.92      6.57 o 
   5   2  16       21.47       30.29      5.70 o 
  -4   3  16        0.33        6.35      7.58 o 
  -2   3  16       20.19       20.81      5.23 o 
  -1   3  16       33.55       33.59      5.70 o 
   0   3  16       31.46       28.52      5.02 o 
   1   3  16       13.42       15.52      4.79 o 
   2   3  16       20.54       26.01      5.15 o 
   3   3  16        0.63        7.33      4.31 o 
   4   3  16       15.74       11.72      4.62 o 
   5   3  16       10.74       14.50      5.97 o 
  -3   4  16       18.02       18.87      5.38 o 
  -2   4  16       23.62       30.61      5.45 o 
  -1   4  16        0.21       -0.84      4.43 o 
   0   4  16        9.05       11.80      4.66 o 
   1   4  16        6.26        7.45      4.29 o 
   2   4  16       45.10       48.00      6.08 o 
   3   4  16       58.34       63.20      6.56 o 
   4   4  16       17.73       15.45      3.74 o 
   5   4  16        0.08        3.50      5.45 o 
  -3   5  16        0.09        4.81      5.34 o 
  -2   5  16        8.27        6.88      5.38 o 
  -1   5  16        0.47       -1.90      4.85 o 
   0   5  16        9.65        6.25      5.02 o 
   1   5  16       67.53       54.08      6.61 o 
   2   5  16      106.25       93.83      7.71 o 
   3   5  16       25.76       32.30      4.08 o 
   4   5  16        0.17        0.31      3.14 o 
  -2   6  16        1.62        9.44      5.99 o 
  -1   6  16        4.89       -0.06      5.28 o 
   0   6  16        0.18       -2.51      5.00 o 
   1   6  16       52.49       55.66      7.07 o 
   2   6  16       90.55       96.26      8.19 o 
   3   6  16        0.58       -3.74      4.52 o 
   4   6  16        1.85        4.16      3.46 o 
   0   7  16       12.13       18.39      6.02 o 
   1   7  16        8.70        3.74      5.43 o 
   2   7  16        7.20        9.77      5.68 o 
   3   7  16        1.22       -2.58      5.00 o 
  -1  -6  17       44.52       54.29      5.21 o 
   0  -6  17        8.58        8.91      5.42 o 
   1  -6  17        7.46       10.57      3.96 o 
  -2  -5  17       64.34       75.53      8.84 o 
  -1  -5  17        0.12        5.58      5.23 o 
   0  -5  17       82.61       71.03      5.35 o 
   1  -5  17       81.40       79.94      8.09 o 
   2  -5  17       16.54       17.56      4.18 o 
   3  -5  17       20.67       18.80      4.32 o 
  -3  -4  17       50.68       49.77      8.15 o 
  -2  -4  17        0.03       -1.77      5.64 o 
  -1  -4  17       32.92       38.64      4.60 o 
   0  -4  17       94.06      100.56      5.91 o 
   1  -4  17       10.29        7.92      3.67 o 
   2  -4  17        4.66       12.27      3.75 o 
   3  -4  17       15.16       18.75      4.22 o 
  -3  -3  17        0.59        5.32      5.97 o 
  -2  -3  17        5.64        7.74      4.12 o 
  -1  -3  17       10.86       17.20      3.63 o 
   0  -3  17       14.04       22.97      4.01 o 
   1  -3  17        0.76        4.04      3.58 o 
   2  -3  17       48.40       49.31      4.75 o 
   3  -3  17        9.98        3.33      4.43 o 
   4  -3  17       11.37       11.40      5.45 o 
  -4  -2  17        0.01        5.42      6.38 o 
  -3  -2  17       17.49       19.69      6.16 o 
  -2  -2  17       49.36       56.64      5.62 o 
  -1  -2  17        1.43       -1.77      4.90 o 
   0  -2  17        4.44        2.51      3.17 o 
   1  -2  17      192.57      205.61      8.75 o 
   2  -2  17        0.31        1.42      3.46 o 
   3  -2  17       69.76       89.97      8.09 o 
   4  -2  17       32.62       33.54      6.33 o 
  -3  -1  17       22.55       24.65      6.19 o 
  -2  -1  17        0.10       -1.13      3.32 o 
  -1  -1  17        2.96        5.94      3.14 o 
   0  -1  17       56.21       68.49      4.75 o 
   1  -1  17       43.36       32.40      4.09 o 
   2  -1  17       92.51       98.28      7.76 o 
   3  -1  17      106.36      102.87      8.15 o 
   4  -1  17        8.71        8.80      5.15 o 
   5  -1  17        8.41       16.11      5.70 o 
  -2   0  17       49.32       51.39      4.74 o 
  -1   0  17        1.33        0.75      2.91 o 
   0   0  17       83.91       85.77      5.10 o 
   1   0  17       36.88       41.26      4.25 o 
   2   0  17      107.51      107.99      8.13 o 
   3   0  17        0.69       -3.95      3.95 o 
   4   0  17       31.19       40.13      6.48 o 
   5   0  17        0.38       -1.33      4.77 o 
  -2   1  17       60.59       53.66      6.14 o 
  -1   1  17        0.73        0.61      3.01 o 
   0   1  17        5.68        4.80      3.17 o 
   1   1  17       66.03       70.10      4.93 o 
   2   1  17        0.97       -1.05      4.28 o 
   3   1  17       11.50        8.28      4.54 o 
   4   1  17       13.81       25.63      5.64 o 
   5   1  17        3.06        4.01      5.02 o 
  -2   2  17        0.76        2.01      4.45 o 
  -1   2  17       28.77       44.94      5.74 o 
   0   2  17       19.97       12.90      3.38 o 
   1   2  17        7.34       12.05      4.92 o 
   2   2  17        0.84       -0.91      4.35 o 
   3   2  17       45.04       41.61      6.14 o 
   4   2  17        6.01        4.66      4.77 o 
   5   2  17        3.54        4.60      5.17 o 
  -2   3  17        6.72        8.84      4.81 o 
  -1   3  17        4.90        3.61      4.71 o 
   0   3  17       15.34       13.80      5.17 o 
   1   3  17       12.24       13.91      4.73 o 
   2   3  17       67.99       70.29      6.84 o 
   3   3  17        0.66        6.19      4.64 o 
   4   3  17       19.99       24.25      5.42 o 
   5   3  17        0.44        2.47      5.55 o 
  -2   4  17        2.97       -0.61      4.83 o 
  -1   4  17        0.71       -3.91      3.91 o 
   0   4  17        3.13        4.05      4.94 o 
   1   4  17       44.51       44.56      6.40 o 
   2   4  17        0.19       -3.91      4.24 o 
   3   4  17       20.68       23.11      5.49 o 
   4   4  17        2.20        3.58      3.54 o 
  -2   5  17       18.38       17.23      5.76 o 
  -1   5  17        0.25        0.93      4.79 o 
   0   5  17       45.96       29.74      6.42 o 
   1   5  17        6.11        7.83      5.09 o 
   2   5  17        2.68        8.76      5.23 o 
   3   5  17        7.42        9.95      3.66 o 
   4   5  17        0.26        3.23      3.54 o 
  -1   6  17       28.64       22.46      6.63 o 
   0   6  17        0.54        1.81      4.96 o 
   1   6  17       18.86       11.80      5.24 o 
   2   6  17        1.92        1.03      5.24 o 
   3   6  17        0.07        0.36      4.90 o 
  -1  -5  18       16.21       10.97      4.12 o 
   0  -5  18        8.87       11.08      4.03 o 
   1  -5  18       21.74       30.59      4.83 o 
   2  -5  18        3.63        2.80      3.78 o 
  -2  -4  18        0.00        2.93      6.16 o 
  -1  -4  18       17.54       26.40      4.37 o 
   0  -4  18       30.44       35.22      4.66 o 
   1  -4  18        9.97       10.80      3.97 o 
   2  -4  18       14.55       22.89      4.62 o 
   3  -4  18       11.04       13.92      4.37 o 
  -3  -3  18        0.06       -5.36      5.36 o 
  -2  -3  18       41.82       35.31      7.28 o 
  -1  -3  18        5.86        9.00      3.62 o 
   0  -3  18        2.12        1.91      3.56 o 
   1  -3  18        0.86        2.17      3.70 o 
   2  -3  18      113.73      111.41     11.15 o 
   3  -3  18        0.16        9.60      5.66 o 
  -3  -2  18       27.69       38.93      7.47 o 
  -2  -2  18        1.29       -2.36      3.19 o 
  -1  -2  18        3.65        3.52      3.38 o 
   0  -2  18       28.13       25.76      4.27 o 
   1  -2  18      267.13      276.10      8.90 o 
   2  -2  18        2.14        2.43      3.72 o 
   3  -2  18       26.10       32.38      6.35 o 
   4  -2  18       32.61       32.40      6.61 o 
  -3  -1  18       23.71       18.60      6.42 o 
  -2  -1  18        5.61        8.13      3.47 o 
  -1  -1  18        4.94       12.31      3.71 o 
   0  -1  18      141.24      151.36      6.81 o 
   1  -1  18        0.28       -1.81      7.97 o 
   2  -1  18       43.42       53.63      6.45 o 
   3  -1  18       77.37       76.03      7.85 o 
   4  -1  18        5.17        5.83      5.00 o 
  -2   0  18       23.46       26.06      3.96 o 
  -1   0  18       22.12       19.19      4.10 o 
   0   0  18        2.15       -0.44      3.23 o 
   1   0  18      127.06      146.98     13.23 o 
   2   0  18        8.46       10.13      4.73 o 
   3   0  18        8.87       -1.35      4.92 o 
   4   0  18        9.67       14.14      5.76 o 
  -2   1  18       60.69       66.71      6.76 o 
  -1   1  18        5.47        5.91      3.29 o 
   0   1  18       56.80       55.11      5.39 o 
   1   1  18       45.86       49.97      4.62 o 
   2   1  18        5.38        4.62      4.67 o 
   3   1  18        0.48        0.13      4.67 o 
   4   1  18       20.41       26.81      5.99 o 
  -2   2  18        0.33       -0.59      4.64 o 
  -1   2  18        4.79        6.92      4.69 o 
   0   2  18       40.71       43.65     10.38 o 
   1   2  18       14.73       11.25      4.94 o 
   2   2  18        1.07        5.93      4.85 o 
   3   2  18       28.33       20.81      5.72 o 
   4   2  18        0.07        4.98      4.75 o 
  -2   3  18        0.68        4.35      5.07 o 
  -1   3  18        0.32       -3.17      4.69 o 
   0   3  18       12.77       11.08      5.04 o 
   1   3  18       78.94       83.32      7.37 o 
   2   3  18        9.00       11.70      5.24 o 
   3   3  18        2.44        0.19      4.83 o 
   4   3  18        4.56        7.87      4.81 o 
  -2   4  18        0.08       -1.98      4.92 o 
  -1   4  18        8.63        9.29      5.49 o 
   0   4  18       26.23       26.22      6.29 o 
   1   4  18       20.70       24.30      5.70 o 
   2   4  18        0.00       -2.28      4.52 o 
   3   4  18        0.45        1.35      4.77 o 
   4   4  18       19.19       19.23      4.14 o 
  -1   5  18        7.75       18.87      6.18 o 
   0   5  18        0.62        1.06      5.38 o 
   1   5  18        4.03        2.57      5.19 o 
   2   5  18        3.08       -1.41      4.90 o 
   3   5  18       18.24       17.39      6.02 o 
   0   6  18        5.81        6.84      5.61 o 
   1   6  18        0.53       -5.00      5.00 o 
   2   6  18       15.24       22.14      6.42 o 
  -1  -4  19       25.83       30.91      4.76 o 
   0  -4  19       76.07       91.40      6.32 o 
   1  -4  19        0.05       -3.79      3.79 o 
   2  -4  19       12.11       21.84      4.59 o 
  -2  -3  19       28.23       22.36      7.20 o 
  -1  -3  19       14.99       22.65      4.38 o 
   0  -3  19       11.45        9.82      4.10 o 
   1  -3  19       14.46       17.54      4.14 o 
   2  -3  19       84.18       89.48      6.27 o 
   3  -3  19        6.42       13.07      6.00 o 
  -2  -2  19        7.28        5.89      6.04 o 
  -1  -2  19        4.52        6.73      3.80 o 
   0  -2  19      134.85      149.62      7.40 o 
   1  -2  19       52.08       57.95      5.29 o 
   2  -2  19       14.24        9.43      4.19 o 
   3  -2  19        3.60        8.25      5.51 o 
  -3  -1  19       10.03       16.46      6.48 o 
  -2  -1  19        0.05       -3.28      3.45 o 
  -1  -1  19      111.94      128.65      9.77 o 
   0  -1  19       35.94       38.35      5.80 o 
   1  -1  19       20.64       22.97      9.51 o 
   2  -1  19        8.25       14.36      4.93 o 
   3  -1  19       43.47       35.65      6.54 o 
   4  -1  19        5.90        2.26      5.38 o 
  -2   0  19       36.07       46.76      4.91 o 
  -1   0  19       19.06       18.17      3.88 o 
   0   0  19       29.40       28.68      7.34 o 
   1   0  19       21.52       19.97      4.52 o 
   2   0  19        7.99        7.13      5.09 o 
   3   0  19        0.86        5.02      5.61 o 
   4   0  19        3.39       -4.22      5.15 o 
  -2   1  19        9.39        9.86      5.11 o 
  -1   1  19        1.24        5.47      3.41 o 
   0   1  19        8.48       14.55      3.98 o 
   1   1  19        4.78        1.51      3.53 o 
   2   1  19        5.33       -0.17      5.04 o 
   3   1  19       17.24       22.46      6.14 o 
   4   1  19       17.84       16.21      5.99 o 
  -2   2  19        6.40        6.21      5.28 o 
  -1   2  19       13.77        7.01      5.17 o 
   0   2  19       70.39       62.95      7.24 o 
   1   2  19       27.71       29.30      5.85 o 
   2   2  19       24.02       29.07      6.40 o 
   3   2  19       16.47       11.84      5.78 o 
   4   2  19        0.69       10.36      5.55 o 
  -2   3  19       16.87       22.86      6.12 o 
  -1   3  19       38.15       30.57      6.06 o 
   0   3  19        7.45       15.64      5.51 o 
   1   3  19       12.47       13.57      5.32 o 
   2   3  19        2.69        5.28      4.71 o 
   3   3  19        1.05       -3.72      4.26 o 
  -1   4  19       17.53       19.78      6.23 o 
   0   4  19        7.08       11.21      5.68 o 
   1   4  19        0.32       -4.98      4.98 o 
   2   4  19        0.61        0.93      4.58 o 
   3   4  19        6.90       11.51      5.83 o 
   0   5  19        0.19       -0.32      5.62 o 
   1   5  19        1.44       -2.11      5.23 o 
   2   5  19        1.20        2.81      5.42 o 
  -1  -3  20       25.78       28.08      4.82 o 
   0  -3  20        9.38       13.08      4.45 o 
   1  -3  20        3.15        7.36      4.24 o 
   2  -3  20        9.45       12.38      4.58 o 
  -1  -2  20        1.13       -3.42      3.42 o 
   0  -2  20       47.58       47.95      7.43 o 
   1  -2  20        0.55       -2.83      3.85 o 
   2  -2  20       37.87       42.25      5.46 o 
  -2  -1  20        0.07        4.45      6.04 o 
  -1  -1  20       48.97       52.34      5.22 o 
   0  -1  20       17.35       23.93      4.62 o 
   1  -1  20       20.70       19.94      4.38 o 
   2  -1  20        5.19        9.83      4.40 o 
   3  -1  20        8.89        8.21      5.97 o 
  -2   0  20        0.63       -4.10      4.67 o 
  -1   0  20       16.22       15.38      4.13 o 
   0   0  20        0.77        1.31      3.77 o 
   1   0  20        8.65       14.27      4.27 o 
   2   0  20       30.14       31.05      6.75 o 
   3   0  20        6.64       21.43      6.04 o 
  -2   1  20        2.38       -2.30      4.86 o 
  -1   1  20        1.72        1.63      5.07 o 
   0   1  20       23.43       21.05      4.37 o 
   1   1  20       53.29       41.35      7.13 o 
   2   1  20        4.48        6.90      5.59 o 
   3   1  20       31.98       26.17      6.56 o 
  -1   2  20        7.35        6.59      5.61 o 
   0   2  20       38.43       29.32      6.56 o 
   1   2  20        2.07        0.59      4.83 o 
   2   2  20       21.54       31.31      6.69 o 
   3   2  20        8.49        9.98      5.95 o 
  -1   3  20        6.99        8.27      5.53 o 
   0   3  20        1.01       -4.58      4.58 o 
   1   3  20        6.26        8.13      5.57 o 
   2   3  20       12.81       15.54      5.91 o 
   3   3  20        0.30       -1.86      5.09 o 
   0   4  20        1.07        8.76      6.14 o 
   1   4  20        4.93        6.44      5.57 o 
   2   4  20        0.23        5.00      5.28 o 
   0  -2  21        8.61       14.63      4.57 o 
   1  -2  21        1.50       -1.69      5.80 o 
   0  -1  21        3.01        8.09      4.27 o 
   1  -1  21       23.68       29.54      6.09 o 
   2  -1  21       73.51      101.45      9.65 o 
  -1   0  21       14.06       18.77      4.36 o 
   0   0  21        7.48        1.23      4.01 o 
   1   0  21       31.07       37.43      5.05 o 
   2   0  21       30.95       29.49      6.71 o 
   0   1  21        1.77        1.00      3.95 o 
   1   1  21       18.84       12.01      6.21 o 
   2   1  21        1.11        4.05      5.78 o 
   0   2  21        5.72        7.98      5.99 o 
   1   2  21        0.27        0.74      5.02 o 
   2   2  21       16.79       10.30      5.93 o 
                                                 
